# Supplementary material for: Genome Wide Analysis of the Transcriptional Profiles in Different Regions of the Developing Rice Grains
Source: Rice (N Y). 2020 Sep 7;13:62. doi: 10.1186/s12284-020-00421-4 (PMC7477059; doi:10.1186/s12284-020-00421-4)
Supplement: Supplementary file 9 — Additional file 9: Table S3. Differentially expressed TF genes and their expression level in each tissue and grain development stages. [file 12284_2020_421_MOESM9_ESM.xlsx]

## Sheet: TF
Table S3 List of differentially expressed transcription factors (TF).
OVT: Ovular Vascular Trace; CC: Cross Cells; EN: Endosperm; NE: Nucellar Epidermis and AL: Aleurone Layer. The data values represent the normalized reads at 04, 08 and 16 DAF.
TF Family	Gene ID	NE_04	CC_04	OVT_04	EN_04	NE_08	CC_08	OVT_08	EN_08	NE_16	CC_16	OVT_16	EN_16	AL_16
AP2	Os04g0653600	0	0	0	0	0	0	9.57	7.24	0	0	0	0	33.5367
AP2	Os05g0121600	18.2837	76.875	322.027	15.37	11.5773	18.32	48.915	1.3165	27.45	128.515	270.1	0	14.6737
AP2	Os06g0639200	0	0	32.81	0	0	0	1.0255	0.658	0	0	0	0	0
AP2	Os11g0129700	80.883	104.89	2.51033	215.9	142.187	137.4	7.378	10.09	35.4167	3.5655	0	0	80.8033
AP2	Os03g0313100	167.543	72.855	6.959	50.49	42.2167	0	6.495	0	0	0	0	0	1.967
C2H2	Os01g0195000	13.2	7.8638	10.5647	2.927	0	0	92.5	6.288	0	19.15	104.8	0	0
C2H2	Os01g0778100	0	0	0	0	0	0	10.595	32.095	6.01333	0.33915	0	178.47	9.21267
C2H2	Os01g0839100	0	0.8575	0	0	8.32533	0	0	35.755	14.2993	11.53	0	232.26	3.20633
C2H2	Os01g0859100	0.526	5.575	0	0.7318	0	0	4.1185	1.3165	54.4057	0	0	7.457	86.1333
C2H2	Os01g0909500	222.567	158.31	381.967	137.6	267.833	73.28	1695.65	249	144.383	355.55	804.3	229.45	148.767
C2H2	Os01g0935000	0	0	45.66	0	0	0	87.45	0	0	0	13.28	0	0
C2H2	Os02g0659500	37.8533	12.6215	59.8667	1.464	15.4037	0	0	0	0.0811667	0.33915	0	0	0
C2H2	Os02g0672100	51.2233	298.75	15.152	8.782	134.133	537.4	118.41	8.555	153.44	231.8	2.952	14.16	330.133
C2H2	Os04g0690100	0	0	141.183	0	0	0	16.065	0	0	0	11.81	0	0
C2H2	Os05g0460900	0	0	0	0	0	0	0	16.525	0.0405667	7.8	0	35.135	2.21497
C2H2	Os05g0597100	912.7	1120	486.933	11520	516.233	262.6	1207	1085.9	402.567	521.75	650.8	365.3	907.667
C2H2	Os06g0304200	2.76967	1.312	0.251033	5.854	6.39333	0	0	4.3135	166.167	0	0	0	104.34
C2H2	Os06g0612300	0	0	28.48	0	0	0	0	0	0	0.713	17.71	0	0.257167
C2H2	Os07g0101800	0	0	0	0	1.25333	0	0	0	351.698	0.33915	0	56.65	315.283
C2H2	Os07g0569700	28.1	30.563	8.98	46.84	32.2967	0	721.4	144.45	138.303	54.655	230.2	394.85	45.56
C2H2	Os07g0588700	0	0	0	104.6	0	0	0	15.795	10.2433	0	0	191.23	18.4433
C2H2	Os08g0485700	169.54	153.1	42.67	135	475.9	171	74.655	98.575	641.3	142.1	83.38	44.35	528.1
C2H2	Os08g0554400	0	10.395	0.753	0	0	0	4.786	0	0	0.35655	0	0	0.0643
C2H2	Os09g0449400	11.3997	6.9775	119.093	2.195	45.8813	12.21	1.0255	0.658	10.4448	5.9395	56.08	0	14.0603
C2H2	Os09g0558800	229.8	183.25	287.933	0	16.8577	555.7	73.985	0.658	12.4993	79.195	180	0	2.59667
C2H2	Os10g0158700	23.0633	41.95	2.30433	12.44	48.6567	0	8.205	1.3165	0.933333	43.585	4.427	0	0
C2H2	Os10g0419200	313.067	140.83	5.45333	69.52	99.9767	24.43	0	0.658	27.5625	123.795	19.18	0	18.562
C2H2	Os12g0279100	135.1	121.6	79.6	185.9	248.6	91.6	13.0085	78.165	112.17	113.52	54.6	0	184.233
C2H2	Os12g0583700	24.1533	3.4898	0	0.7318	59.5733	0	0	14.9145	19.8367	19.345	0	70.52	3.95267
C2H2	Os01g0277500	68.1167	51.295	39.2467	29.27	39.1033	6.107	0	16.1635	18.9598	313.8	28.04	0	17.952
DOF	Os02g0673700	49.5367	12.158	438.133	12.44	24.8587	0	356.95	0	27.7967	43.305	1206	0	17.649
DOF	Os02g0726300	2.077	4.7595	287.3	0	0	0	130.2	0	0.1623	18.125	231.7	0	0.251567
DOF	Os03g0169600	5.47233	3.4815	70.3067	50.49	13.3976	0	38.695	29.8295	35.7533	14.4535	587.4	0	47.5163
DOF	Os03g0821200	0	0	44.7123	0	0	0	0	0	0	0	0	0	0
DOF	Os05g0112200	2.077	0	106.423	0.7318	0	0	1.0255	0	0	0	236.1	0	0.1258
DOF	Os07g0236700	32.5433	0	72.7133	0	0	12.21	24.68	0	0	48.5	0	0	0
DOF	Os07g0508900	94.8667	0.8661	877	3.659	0.125333	0	456.45	0	0	9.835	482.6	0	1.45807
DOF	Os07g0685000	31.504	25.845	509.6	79.03	63.6133	24.43	206.985	103.035	19.93	77.155	143.1	0.7835	23.9067
DOF	Os08g0490100	13.3707	17.715	217.083	0.7318	18.305	0	153.15	0	22.4237	10.5215	35.42	10.62	34.0067
DOF	Os10g0406300	0	0	19.589	0.7318	2.553	0	57.7955	0	20.9062	14.651	60.51	0	23.464
DOF	Os10g0496000	25.6447	2.624	120.693	0.7318	2.64733	0	132.65	0	2.06967	20.421	42.8	0	0.600567
HD-ZIP	Os02g0729700	69.2527	149.95	649.967	8.05	28.07	415.3	736.75	5.63	104.373	270.2	1228	0	90.1733
HD-ZIP	Os09g0470500	17.385	74.955	106.28	8.782	11.1627	18.32	194.65	0.658	2.22967	0	39.85	0	16.758
HD-ZIP	Os03g0188900	6.96067	11.758	134.887	0	15.3703	6.107	236.355	0.658	18.0167	24.4475	208.1	0	4.18093
HD-ZIP	Os10g0404900	4.05333	21.755	0	0	0.0626667	24.43	0	0	0.2597	0	0	0	0
HD-ZIP	Os10g0561800	13.375	0	4.26667	0	75.68	0	0	0	11.8017	10.5215	0	3.5395	1.392
HD-ZIP	Os10g0103700	46.889	32.415	299.4	0.7318	34.464	0	578.2	0	22.3567	25.315	66.41	0	14.3528
HD-ZIP	Os04g0541700	0	0	0	0	0.125333	0	11.995	0	15.5188	2.1045	0	0	21.8376
HD-ZIP	Os06g0140700	60.91	16.945	25.711	1.464	4.14933	30.53	18.4785	0	7.678	31.065	137.2	0	1.28313
HD-ZIP	Os09g0528200	19.4417	15.516	1.289	1.464	1.25467	12.21	9.915	6.288	1.03467	92.855	180	0	0.377333
HD-ZIP	Os03g0198600	0.368333	0	55.3587	0	0.488667	0	54.35	0.658	16.14	39.005	38.37	0	0.6089
HD-ZIP	Os08g0187500	561.333	431.8	8.719	63.67	141.193	244.3	5.47	1.9745	38.716	86.29	0	0	21.8771
HD-ZIP	Os04g0627000	412.333	263.15	7.052	49.76	318.433	18.32	13.33	1.9745	360.033	263.7	2.952	3.5395	132.4
HD-ZIP	Os08g0136100	873.5	645.1	2.19067	68.79	1056.9	48.86	0	20.546	503.7	182.62	0	46.015	457.167
HD-ZIP	Os09g0526200	81.9033	201.505	3.51333	2.195	2.26133	18.32	0	0	0	2.035	0	0	0.0744
HD-ZIP	Os12g0612700	158.047	233	63.5333	87.08	20.82	91.6	1712.4	291.5	7.8542	92.73	197.8	43.88	36.8533
HD-ZIP	Os10g0480200	145.47	197.6	378	165.4	118.377	48.86	229.7	90.525	98.1733	47.525	116.6	0	103.96
HD-ZIP	Os10g0575600	121.81	198.4	28.7773	159.5	12.246	0	13.675	0.658	0	0	0	0	0
HD-ZIP	Os08g0292000	247.53	282.4	216.2	1793	380.187	164.9	114.96	942.7	165.356	478.1	16.23	1804.52	292.833
HD-ZIP	Os01g0788800	1236.07	411.2	218.523	8415	121.42	18.32	61.873	1.9745	46	12.0075	32.47	0	35.8933
BHLH	Os01g0159800	0	0	2.03067	0	43.2003	0	0	0	0.865667	111.6	0	0	1.15733
BHLH	Os01g0293100	0.526	0	26.56	0	0	0	22.22	0	0	1.426	0	0	0
BHLH	Os01g0575200	15.1033	9.544	246.92	0.7318	2.66567	0	460.55	0	0.2232	197.05	128.4	0	0.1258
BHLH	Os01g0915600	342.267	426.05	550.9	60.01	197.833	964.9	509.5	110.285	386.08	570.5	460.4	105.895	33.1767
BHLH	Os01g0928000	106.36	132.015	93.49	79.77	192.117	287	303.9	1335.65	130.833	661.63	444.2	2601	203.27
BHLH	Os02g0564700	84.7433	17.315	3.26333	2.927	166.24	0	1295.49	10.8935	7.48667	176.485	107.7	0	15.263
BHLH	Os02g0710300	147.107	20.897	0	22.69	14.1273	0	0	4.3135	24.8233	0	0	0	39.1833
BHLH	Os02g0726700	0	25.7825	1.31167	11.71	0	0	0	3.291	0	0	0	0	0.0744
BHLH	Os02g0747900	77.12	335.9	30.4333	38.79	1.0193	1105	15.1	0	2.67833	44.215	0	0	0
BHLH	Os02g0759000	52.8067	149.44	1.75733	2.195	16.387	54.96	5.144	0	73.1633	50.83	0	31.855	1.30417
BHLH	Os02g0795800	9.69167	1.312	33.4033	3.659	13.7584	0	0	4.9715	89.7533	86.445	134.3	0	16.8
BHLH	Os02g0805250	4.63	3.044	0	5.854	65.7133	0	0	4.3135	13.2613	0	0	0	23.89
BHLH	Os03g0231950	2.315	1.732	28.582	16.1	8.10933	0	1.3675	16.8185	9.99	4.748	0	209.1	2.31467
BHLH	Os03g0279500	8.68167	3.893	0	8.05	11.5707	0	0	0	17.5947	63.185	0	0	8.00533
BHLH	Os03g0391700	77.2867	84.495	552.067	659.4	379.667	207.6	129.85	1523	128.69	480	1225	19.465	532.267
BHLH	Os03g0639300	1.79733	19.205	126.267	0	0.369633	0	113.523	4.3135	5.56667	4.8175	47.22	0	4.60533
BHLH	Os03g0725800	162.603	112.105	27.5833	13.17	10.9473	0	3.429	0.658	14.71	31.985	0	0	0
BHLH	Os03g0728900	12.1383	47.515	12.596	37.32	0	0	2.7455	8.625	0	17.6515	1.476	0	0
BHLH	Os03g0797600	11.335	11.629	340.067	5.123	77.31	6.107	1180.15	28.805	29.4847	50.44	309.9	12.9395	20.1903
BHLH	Os03g0811400	0	0	22.0767	0	0	0	0	0	0	1.426	0	0	0
BHLH	Os04g0557500	4.243	0.8661	0.524667	24.15	0	0	0	0	0	0	0	0	0
BHLH	Os04g0599300	0	0	0	5.854	0	0	0	678.2	77.9333	0	0	2087	107.253
BHLH	Os05g0455400	9.80467	16.371	412.867	1.464	17.4233	0	292.09	0.658	8.36733	16.351	137.2	0	3.3936
BHLH	Os05g0501200	0	0	7.039	0	0	0	1.0255	0	0	0	33.94	0	0
BHLH	Os06g0193400	904.367	469.95	157.473	1360	2398.67	1344	452.05	2112.5	2125	1399.5	270.1	2073.25	1990
BHLH	Os06g0275600	39.7683	80.965	98.756	90.01	2.246	0	16.75	4.9715	136.591	16.0291	4.427	0	6.462
BHLH	Os06g0724800	45.9083	138.2	10.9733	10.98	7.09837	48.86	147.44	1.3165	11.466	138.41	0	0	0
BHLH	Os07g0143200	14.73	9.6138	61.79	1.464	4.77533	1673	27.35	16.525	31.684	52.75	0	0	2.77567
BHLH	Os07g0193800	42.199	22.925	0	24.15	0.258367	0	0	0	6.95267	0	0	0	3.98667
BHLH	Os07g0549600	10.6967	2.6065	93.2133	1.464	0.2443	0	18.8	6.58	0.405667	0	0	14.16	0
BHLH	Os08g0490000	103.617	99	47.95	44.64	77.34	36.64	33.845	37.66	75.4733	88.645	11.81	556.2	250.533
BHLH	Os08g0506700	231.653	217.5	524.833	30	422.467	24.43	1083.85	54.25	188.56	163.9	209.6	231.3	194.333
BHLH	Os09g0417400	6.23	1.2865	20.1007	0	0	0	28.1285	0	0	0.6785	35.42	0	0
BHLH	Os09g0474100	12.595	1.749	228.233	8.782	5.67	0	77.285	0	2.739	41.375	10.33	0	8.30333
BHLH	Os09g0487900	118.407	104.46	747.767	13.9	65.11	0	453.6	28.445	26.272	215.07	256.8	66.185	47.9733
BHLH	Os09g0501600	657.367	706.15	157.577	161.7	210.367	989.3	3.08735	3.291	800.267	490.95	84.12	81.4	252.967
BHLH	Os10g0544200	60.6567	151.515	5.78567	2.927	5.55867	1875	152.4	5.265	17.0487	464.6	0	0	0
BHLH	Os10g0575000	155.167	139.45	392.733	16.83	106.23	0	185.345	3.9495	99.37	147.2	484.1	8.0395	79.06
BHLH	Os11g0158500	12.1417	54.195	301.877	64.4	14.5863	6.107	747.15	10.53	116.817	102.135	2.952	0	69.0667
BHLH	Os12g0632600	0	0	22.6333	0	0	0	46.15	0	0	0	2.952	0	0
BHLH	Os01g0236300	180.767	357.05	1303.33	475.7	280.8	48.86	333.2	375.55	356.133	74.46	4510	1465	152.167
ARF	Os01g0670800	133.077	92.09	85.28	87.08	272.253	103.8	43.078	25.08	307.2	60.985	23.61	0	383.1
ARF	Os01g0753500	227.243	263.9	248.5	138.3	623.9	24.43	152.45	65.515	119.247	11.7	12.54	0	311.367
ARF	Os01g0927600	542.567	552.35	1387.83	630.8	874.367	2229	3101.5	1304	641.933	416.2	246.5	3346.5	841.133
ARF	Os02g0141100	1.26267	10.7273	1250.37	13.17	0.494967	0	364.8	0	10.55	19.489	19.18	0	0
ARF	Os02g0164900	3.85767	3.936	112	19.76	0	0	76.35	13.89	5.95167	11.41	19.18	0	6.67273
ARF	Os02g0628600	70.2857	35.62	919.8	21.22	21.342	152.7	75.72	16.1635	20.316	23.625	122.5	2.3505	4.808
ARF	Os04g0442000	30.3837	102.07	643.333	305.9	79.8737	0	99.51	57.545	165.137	38.51	16.23	10.97	244.7
ARF	Os04g0671900	185.333	272.15	849.167	98.06	139.9	61.07	392.2	47.235	182.1	130.52	81.17	20.37	220.5
ARF	Os05g0515400	190.126	180.7	44.443	90.74	374.133	18.32	51.045	490.8	103.83	565.85	1705	1099.05	188.9
ARF	Os05g0563400	92.44	85.25	515.1	43.18	117.477	61.07	1878	6.58	349.093	260.66	177.1	0	316.267
ARF	Os06g0196700	144.51	99.995	43.6133	146.4	177.377	0	68.05	364.45	259.633	32.835	5.903	906.2	226.133
ARF	Os06g0685700	88.1167	59.95	788.233	32.2	36.2353	12.21	288.3	37.585	156.133	52.275	138.7	0	76.36
ARF	Os06g0702600	77.14	12.54	554.833	79.03	15.738	0	118.81	4.9715	25.5577	93.196	126.9	0	22.9707
ARF	Os08g0520500	423.8	121.4	1993.33	44.64	345.367	604.6	933.45	53.16	118.847	664.55	491.4	211.5	115.017
ARF	Os12g0479400	2060	1746	712.433	1933	2300.33	616.8	1073.5	583.6	1401.27	894.7	1074	103.65	2062.67
C3H	Os01g0174600	100.793	62.83	72.0733	17.56	75.4133	0	33.845	51.845	0.142033	40.02	0	0	5.31267
C3H	Os01g0192000	142.167	274.1	265.333	20.49	432.4	360.3	215.4	25.3785	251.167	85.46	22.14	44.245	363.433
C3H	Os01g0645000	0	0	44.0877	0	0	0	0	0	0	0	50.18	0	0
C3H	Os01g0738400	0	0	6.29667	0	4.605	0	1.373	0	243.326	10.581	0	47.785	311.567
C3H	Os04g0117600	294.1	265.35	309.6	185.9	331.667	128.2	130.1	46.215	199.7	83.835	67.89	3.5395	154.567
C3H	Os05g0128200	40.42	24.4788	237.933	1.464	21.17	0	221.1	4.3135	5.771	62.73	422.1	0	8.483
C3H	Os05g0195200	31.72	12.125	111.007	6.586	7.07667	348.1	628.17	0.658	64.3	2.7825	91.5	1.7695	58.4633
C3H	Os05g0497500	105.33	37.025	4.69867	67.33	91.85	0	10.94	82.555	35.7733	75.935	0	0	123.153
C3H	Os05g0525900	206.167	103.16	143.67	14.64	1009.07	262.6	439.6	46.945	986.367	107.25	72.31	345.1	1325.2
C3H	Os06g0677700	51.01	49.755	6.344	65.86	111.697	238.2	11.995	40.95	252.127	76.785	1.476	0	55.12
C3H	Os10g0391300	83.1047	10.46	0	26.34	0	0	46.68	0	2.15067	1.426	0	0	0
BZIP	Os01g0542700	37.6967	13.875	241.8	0.7318	18.9993	0	138.65	0	1.339	0	36.89	0	2.54367
BZIP	Os01g0658900	34.9547	43.255	36.8967	405.4	126.717	54.96	0.6835	756.5	398.143	2.4435	453.1	1352.7	481.933
BZIP	Os01g0756200	48.7893	76.705	58.404	8.05	0.258367	152.7	0	0	0.0608667	3.531	0	0	0
BZIP	Os01g0801901	0	0	218.367	2.195	0.2443	0	98.1	5.63	0	0	594.7	0	0
BZIP	Os01g0859300	226.933	154.55	20.9867	1277	1530.2	79.39	1.373	142.255	5186	426.15	20.66	373.4	6650.67
BZIP	Os01g0859500	52.1273	11.3525	0	13.17	21.2487	6.107	22.25	11.916	110.673	63.4285	0	0	50.8
BZIP	Os01g0867300	75.6333	90.945	158.107	14.64	74.6	18.32	207.19	67.125	12.3517	175.43	113.6	1.7695	31.86
BZIP	Os02g0132500	165	103.845	3557.67	18.3	55.2033	451.9	2047	2.633	173.749	324.15	1274	10.62	42.0413
BZIP	Os02g0175100	97.8033	37.77	334.967	2.927	66.6467	42.75	114.868	5.63	46.75	51.77	73.79	10.62	50.5367
BZIP	Os02g0766700	116.187	102.24	324.267	10.98	97.8133	360.3	433.85	8.921	44.4387	181.05	109.2	0	1.02867
BZIP	Os02g0833600	6.90133	16.07	106.873	11.71	24.9367	0	156.485	1.3165	113.088	278.7	135.8	0	28.8133
BZIP	Os03g0127500	20.0513	36.695	40.66	16.1	17.92	0	0	11.916	0	3.3915	0	0	0.377333
BZIP	Os03g0796900	49.1333	69.83	120.137	33.66	72.3033	0	1120.8	61.79	30.7967	39.005	72.31	129.335	35.86
BZIP	Os03g0809200	40.795	12.68	7.96567	15.37	194.233	0	66.65	50.825	254.997	76.65	0	2.553	368.4
BZIP	Os04g0181300	3.22633	24.924	39.6067	644.7	0.885033	0	85.8	146.485	0	0	0	0	0
BZIP	Os04g0495500	23.13	40.415	61.277	14.64	33.46	24.43	5.47	3.291	0.173133	1.0175	11.81	0	3.01627
BZIP	Os04g0637000	1.05233	51.86	709.533	30.74	37.0167	12.21	1088.9	80.29	126.19	351.195	188.9	209.85	89.3367
BZIP	Os05g0495200	26.5867	25.245	105.207	163.9	91.2267	6.107	1439.35	88.915	509.83	22.67	315.8	3.5395	125.877
BZIP	Os05g0569300	55.5033	43.455	442.033	142	254.977	219.9	91.155	122.2	686.033	68.055	131.3	59.784	955.767
BZIP	Os06g0265400	97.069	83.075	10.5433	8.05	165.723	0	36.92	19.888	108.397	0	0	0	49.3133
BZIP	Os06g0662200	28.7833	46.905	1.46033	10.98	212.7	0	118.6	267.1	224.673	443.9	410.3	265.35	145.67
BZIP	Os07g0182000	388.2	376.2	63.4967	177.1	463.553	18.32	836.2	1359.5	400.4	2518.25	376.3	3100	334.157
BZIP	Os07g0687700	111.607	141.53	204.113	344.7	313.167	2376	116.8	318.55	802.733	202.965	647.9	88.905	607.967
BZIP	Os08g0176900	25.1267	10.419	42.1767	0	24.6953	0	274.08	0	5.216	27.55	150.5	0	3.437
BZIP	Os08g0357300	14.9083	4.717	380.1	35.86	0	61.07	107.53	4.9715	21.1957	5.765	1511	17.695	20.3207
BZIP	Os09g0306400	512.1	473.5	3899.33	173.4	276.73	946.6	1609.5	80.895	49.3133	297	1293	0	73.6067
BZIP	Os09g0456200	135.9	153.925	766.9	23.42	117	140.5	671.1	41.675	99.6133	143.85	336.5	0	37.36
BZIP	Os09g0474000	0	0	0	17.56	0	0	11.965	36.27	0	47.82	0	0	0.1258
BZIP	Os09g0489500	345.333	196.9	15.56	70.25	433.233	293.1	5.13	27.785	342.267	1.426	50.18	38.935	404.167
BZIP	Os12g0156200	16.5233	13.84	1.83633	2.195	75.96	0	8.545	0.658	208.467	10.921	0	26.545	260.767
BZIP	Os12g0233800	272.033	281.65	553.567	198.3	266.667	219.9	654.15	378.15	349.533	545.5	760	1978	326.967
BZIP	Os12g0560900	748.467	746.6	1615	40.25	364.097	1197	1027.6	75.68	62.5453	196	459	26.9	58.0233
MYB	Os01g0128000	0	0	38.9953	0.7318	0	0	32.8335	0	5.35667	6.445	507.7	0	0
MYB	Os01g0142500	89.3867	63.8	427.767	33.66	42.78	85.5	415.08	55.725	329.51	228.8	562.3	3.5395	82.45
MYB	Os01g0191900	7.199	15.98	53.8267	0	11.287	0	68.235	0	8.90667	20.8275	222.8	0	0.148833
MYB	Os01g0229000	43.0083	126.675	92.98	160.3	16.25	0	21.195	2.633	0	0	0	0	0
MYB	Os01g0305900	16.8547	25.11	0.262333	1.464	96.2	0	11.28	1.3165	27.4267	0	0	0	53.0033
MYB	Os01g0695900	178.41	110	116.793	55.62	194.467	604.6	6.155	10.8935	239.347	422.8	61.98	0	63.884
MYB	Os01g0702700	0	2.1865	74.1323	0.7318	0	0	1.7095	0	0	0	61.98	0	0
MYB	Os01g0709000	87.7567	262.45	24.9067	40.25	9.93633	738.9	3.08735	0	0.324633	19.745	0	0	0
MYB	Os01g0855400	13.57	20.2455	48.7933	55.62	106.569	0	46.835	166.235	0	0	2593	0	0.251567
MYB	Os01g0863300	38.0333	25.425	5.24667	5.123	210.833	42.75	10.595	8.263	181.723	84.54	25.09	144.455	97.1567
MYB	Os01g0975300	0	0	4.92833	2.195	0	0	0	0	0	0	60.51	0	0
MYB	Os01g0977300	30.168	22.88	0	22.69	127.103	6.107	12.65	845.9	205.559	540.5	29.52	202.8	453.797
MYB	Os02g0271900	201.077	333.75	93.071	60.74	364.567	708.4	39.663	65.44	433.097	293.46	20.66	2.553	436.633
MYB	Os02g0641300	17.757	46.685	37.8333	27.81	168.5	360.3	159.545	627.5	294.933	220.45	419.1	842.35	345.3
MYB	Os03g0315400	0	0	0	0	0	146.6	0	0	4.77477	19.489	0	0	0
MYB	Os03g0410000	410.767	192.55	53.751	21.22	126.307	85.5	10.985	3.291	159.206	93.375	5.903	0	19.8257
MYB	Os04g0348300	555.533	602.75	378.9	605.9	690.867	2351	126.58	265.8	428.333	84.825	326.1	487	377.333
MYB	Os05g0350900	49.7267	24.521	1.004	2.927	10.752	0	1.7095	6.288	0.0608667	2.035	0	0	5.50567
MYB	Os05g0442400	2.57833	8.1573	52.4667	25.61	81.3667	0	0	40.585	157.153	100.305	2.952	10.62	261.927
MYB	Os05g0449900	37.8867	33.159	1717.67	8.782	12.4893	6.107	1911	6.288	19.618	33.675	1058	88.775	10.0617
MYB	Os05g0459000	75.18	29.49	15.3807	127.3	169.09	0	2.735	12.5745	10.5503	2.8525	1.476	0	36.22
MYB	Os05g0543600	297.5	64.325	78.6167	9.513	96.9267	158.8	82.35	0	13.1033	0	252.4	0	0.700733
MYB	Os06g0162700	0.736667	5.1625	5.37333	0	0	0	4.444	0	96.77	0	0	0	17.6023
MYB	Os06g0258000	6.78833	6.483	8.28333	5.123	97.66	0	0.34185	1.9745	88.5427	1.426	0	3.5395	200.8
MYB	Os07g0629000	75.3067	48.1	3.069	2.927	114.903	0	0	4.3135	22.5343	16.351	0	0	39.82
MYB	Os07g0688200	0	0	156.303	0	0	0	34.185	4.3135	8.06647	7.531	4.427	0	2.77967
MYB	Os08g0151300	0	0	22.0633	0	0	0	0	4.3135	1.385	1.696	64.93	0	0
MYB	Os08g0433400	37.385	12.245	0.262333	185.9	1.292	0	0.34185	0	0	0	0	0	0
MYB	Os09g0401000	40.6437	10.935	1.75733	0.7318	4.65	0	0	0	0	1.426	128.4	0	0
MYB	Os09g0414300	68.2267	100.895	2.80667	2.927	105.15	67.18	0	4.3135	31.17	15.95	0	30.085	34.9133
MYB	Os09g0538400	79.4567	59.985	14.81	105.4	117.813	91.6	759.235	37.138	178.317	3.19165	0	0	159.833
MYB	Os12g0238000	7.53233	26.36	8.39333	120.7	0	0	0	4.6426	0.02029	0	0	0	1.4994
MYB	Os12g0564100	0	0	3.35367	0.7318	0	0	0	0	0	0.6785	61.98	0	0.0744
MYB	Os12g0572000	14.0567	13.1088	23.24	0.7318	0.628	54.96	6.155	0	0.142033	1.76515	0	0	0.297633
WRKY	Os01g0182700	4.67933	0	229.633	0	0.2443	0	190.25	0	0	0	126.9	0	0
WRKY	Os01g0246700	0	0	3.01233	0	0	0	35.895	0	0.304333	19.4725	290.7	0	0.5774
WRKY	Os02g0181300	0	0	0	0	11.6933	0	0	0	28.4767	0	0	3.5395	73.18
WRKY	Os02g0265200	3.22633	12.005	18.8567	3.659	0	201.5	15.725	0	0	0	0	0	0.623567
WRKY	Os03g0321700	25.1517	3.885	8.89533	91.48	8.45903	0	17.845	4.3135	214.62	1.76515	29.52	0	193.033
WRKY	Os03g0444900	13.9383	19.7665	551.152	12.44	0.258367	0	0	1.3165	27.0307	0	1.476	0	2.281
WRKY	Os04g0605100	21.19	4.7595	49.3867	0	6.527	0	71.195	0	0.02029	14.66	60.51	0	0.6603
WRKY	Os05g0129800	1.38467	0.4373	450.683	1.464	0	0	13.338	1.9745	0	0	0	0	0
WRKY	Os05g0183100	0	0	37.4633	0	0.488667	0	12.6969	0	0.243467	4.07	231.7	0	0.2544
WRKY	Os05g0343400	0	0	8.49667	0	2.1243	0	61.8	0	84.6187	9.3635	124.7	0	44.92
WRKY	Os05g0537100	0	0	0.753	0	6.32067	0	0	0.658	36.4167	35.9941	0	28.315	43.2843
WRKY	Os07g0111400	0.894333	21.474	39.4247	0	0.516667	0	27.775	0	1.13633	15.27	53.13	0	0
WRKY	Os08g0198400	0	0	0	60.01	0.775	0	0	14.8435	0	0	0	0	0
WRKY	Os08g0276200	0.526	0.4373	0	28.54	36.8003	0	0	130.32	23.42	1.426	10.33	143.685	53.21
WRKY	Os08g0499300	0.736667	0.8745	131.22	14.64	2.64733	0	35.335	2.633	116.247	24.9235	4.427	1.7695	67.6567
WRKY	Os09g0417800	0	0	0	0	1.26103	0	0	0	11.139	0	0	23.005	10.3297
WRKY	Os10g0579400	0	0.4373	88.9667	0	0	0	5.47	0	0	0	28.04	0	0
WRKY	Os11g0116900	28.8633	21.98	20.919	77.57	25.83	6.107	0	2.1565	33.61	54.205	5.903	1.7695	115.107
WRKY	Os12g0102300	249.88	180.11	4.15233	230.2	6.42133	0	0	0	4.04333	14.278	5.165	5.70175	4.51667
WRKY	Os12g0116400	70.4907	8.258	4.042	65.86	22.8203	0	0	2.8145	113.36	0	4.427	0	145.47
B3	Os01g0713600	201.17	128.51	0	104.6	208.967	36.64	3.0765	7.6045	73.46	9.226	0	138.05	264.9
B3	Os01g0723700	53.23	23.58	18.4243	249.5	47.366	0	86.4675	12.5745	146.193	0	187.4	0	51.82
B3	Os01g0911700	103.443	74.6	0	3.659	483.833	177.1	50.95	13.89	178.31	66.15	33.94	81.4	244.667
B3	Os02g0455800	0	1.749	0.502	49.76	0	0	0	0	0	0	0	0	0
B3	Os02g0598200	70.36	35.09	0.935667	68.06	183.875	0	6.835	4.3135	5.54	0	0	0	0
B3	Os03g0164300	181.98	246.545	1.30037	90.74	91.6567	73.28	0	4.3135	51.5333	3.122	0	0	35.6379
B3	Os03g0212300	288.367	367.95	415.2	10.98	41.6193	42.75	174.2	4.9715	3.084	2.4435	250.9	0	2.67167
B3	Os03g0619600	11.47	21.715	3.39903	32.93	31.3267	0	5.13	245.35	147.903	22.82	98.88	0	13.297
B3	Os03g0619800	0	16.329	0	13.17	0	0	0	0.658	0	0	0	0	0
B3	Os04g0386900	10.0467	4.7425	0	0	23.376	0	0	0	2.75933	0.33915	0	0	1.61267
B3	Os06g0194400	23.54	31.025	51.56	27.81	0.2443	42.75	78.6095	0	0	0	51.65	0	0
B3	Os07g0273700	0	61.085	29.0033	32.2	6.45367	0	1.7095	22.45	0	1.426	2.952	0	18.6583
B3	Os07g0679700	43.233	79.985	93.0467	24.15	44.5167	360.3	57.86	9.875	124.62	204.755	457.5	0	100.61
B3	Os08g0324300	31.1467	33.105	3.33133	30	8.496	0	2.393	5.63	11.274	103.148	2.952	4.323	0.380167
B3	Os10g0323000	99.61	21.285	30.6767	13.17	4.90767	6.107	48.893	0	25.95	38.639	200.7	0	0.223233
B3	Os11g0156000	0.526	0	87.0023	8.05	0	0	10.595	0.658	0	2.8525	1.476	0	2.84333
B3	Os12g0157000	0	0	393.233	1.464	0	0	115.81	0	5.68	0	0	0	0
ERF	Os01g0797600	127.527	115.645	348.067	50.49	239.433	164.9	932.635	63.175	389.7	135.05	278.9	23.735	438.033
ERF	Os02g0202000	84.14	56.285	0	125.9	1.14333	0	0	2.633	0	0	0	0	7.71433
ERF	Os02g0231000	99.5933	11.318	22.6133	0	5.67733	0	0	0	0.243467	0	0	0	0
ERF	Os02g0655200	31.7967	42.985	0.251033	0	0	146.6	0	0	2.363	50.005	0	0	2.552
ERF	Os02g0656600	14.344	25.349	0	0	7.29667	0	0	0	0.274567	11.41	85.59	0	0.0744
ERF	Os02g0752800	56.6633	91.84	968.133	5.123	111.177	268.7	1207.6	0.658	41.4533	216.4	624.2	0	21.0033
ERF	Os03g0182800	25.6767	45.13	53.0167	13.9	103.657	67.18	660.15	85.26	32.7833	352.75	317.3	95.225	21.2187
ERF	Os03g0183000	1243.73	836.5	869.9	144.2	1276.53	1966	2611.2	23.47	2117.63	3296.5	1429	50.3335	351.48
ERF	Os03g0191900	8.31	0	32.1297	0.7318	0	0	96.53	0	0	0	8.855	0	0
ERF	Os03g0341000	0	0	0	0	0	0	6.495	0.658	0	0	47.22	0.7835	0
ERF	Os03g0815800	217.373	225.65	771.833	7.318	119.177	79.39	706.75	19.52	95.28	168.6	644.9	1.567	72.7633
ERF	Os04g0550200	71.0767	45.465	13.0513	0	140.733	329.8	3.4185	27.42	4.602	21.365	61.98	177.225	22.91
ERF	Os04g0648900	0.894333	2.1695	2.03067	0.7318	22.1987	6.107	0	0	29.74	24.855	7.379	10.62	27.7133
ERF	Os04g0655700	3.46333	0.8575	0	2.195	10.1203	0	0	0	30.0429	0	0	0	152.617
ERF	Os05g0361700	4.47233	19.199	94.9317	0	84.28	226	700.05	5.265	2.51867	23.55	250.9	0	20.2387
ERF	Os05g0437100	0	0	0	0	0.501333	0	0	0	5.21629	0	0	0	17.38
ERF	Os05g0497300	275.033	153.2	111.58	19.03	236.567	24.43	34.565	18.1385	176.687	87.845	138.7	12.565	175.067
ERF	Os06g0166400	291.567	118.15	140.2	7.318	597.633	464.1	22.228	7.6045	305.367	145.25	98.88	44.245	328.933
ERF	Os06g0194000	972.2	982.75	3259.33	1030	662.167	1331	4265	2609.5	1245.37	1978.5	3564	5879.5	1202.47
ERF	Os06g0222400	138.343	39.11	49.1857	0	13.7503	0	59.5	0	3.287	41.48	66.41	0	0
ERF	Os06g0553700	9.38267	2.1865	0	0.7318	12.6933	0	0	0	0	0	0	0	0
ERF	Os06g0604000	986.733	384.35	28.1777	161	478.967	1380	20.595	1.9745	27.6967	87.72	26.56	0	22.48
ERF	Os06g0636000	8.31333	10.3855	0	0.7318	0.642	0	0	0.658	0	0	0	0	0
ERF	Os07g0617000	0	0	46.2467	0.7318	0	0	0	0	0	0	0	0	0
ERF	Os08g0408500	119.86	103.325	190.8	8.05	194.153	470.2	508.5	1.9745	35.673	100.695	276	92.97	70.8567
ERF	Os08g0521600	1730.33	1304.1	128.244	83.43	3237.4	806.1	47.86	10.5995	173.307	81.47	2.952	37.165	1602.23
ERF	Os08g0565200	204.32	176.05	2.80667	35.13	1382.67	335.9	17.13	2.633	1472.43	208.515	4.427	214.15	1979.67
ERF	Os09g0287000	3.05167	27.8895	2.00833	0	3.91	232.1	2.7455	0	15.6933	238.3	1.476	0	0
ERF	Os10g0560700	5.95233	3.4815	56.7967	0	6.881	0	0	0	1.055	2.035	41.32	0	8.437
MYB-related	Os01g0187900	109.267	21.2	89.88	29.27	187.1	2125	396.15	18.1385	107.733	200.355	159.4	10.795	181.933
MYB-related	Os01g0603300	1.94667	3.4985	13.3913	0	47.7967	0	0	15.865	68.3033	58.35	245	0	91.3633
MYB-related	Os01g0619900	26.9017	99.295	88.1	17.56	0.642	18.32	111.1	5.63	2.658	68.955	4.427	0	0
MYB-related	Os01g0708000	104.82	74.085	208.22	151.5	247.467	54.96	76.99	183.15	478.8	287.9	41.32	7.8635	324.733
MYB-related	Os02g0641300	17.757	46.685	37.8333	27.81	168.5	360.3	159.545	627.5	294.933	220.45	419.1	842.35	345.3
MYB-related	Os02g0680700	20.6537	76.255	134.343	2.927	24.2117	73.28	109.455	1.3165	33.3767	11.47	225.8	0	28.9167
MYB-related	Os02g0706400	80.903	91.12	0.524667	84.16	19.3587	140.5	1.7095	1.3165	42.8933	82.3175	0	0	48.5567
MYB-related	Os03g0425800	314.667	272.95	498.433	2253	435.333	42.75	1040.35	1910	1033.87	223.195	1467	2681	1226.67
MYB-related	Os04g0583900	0.368333	1.2865	0	24.15	3.09133	0	20.17	76.405	2.10543	0	5.903	0	6.27667
MYB-related	Os05g0114700	5.84233	0	18.9627	0.7318	4.51333	0	16.1	0	93.32	211.642	219.9	0	19.1973
MYB-related	Os05g0567600	35.8923	38.41	2088	30.74	37.9867	30.53	3714	109.295	10.0535	402.55	3576	6.27	8.50067
MYB-related	Os05g0579600	1.05233	0	749.033	0	0.488667	0	480.1	0	0	0	168.2	0	0
MYB-related	Os05g0589400	0	6.1138	12.059	1.464	6.26667	6.107	0	0.658	138.978	0	1.476	0	101.941
MYB-related	Os06g0303700	142.323	107.115	393.943	270.8	159.333	79.39	573.1	81.31	66.6933	121.15	67.89	0	94.42
MYB-related	Os06g0728700	25.4633	77.3	23.711	85.62	237.197	0	84.8	477.3	61.7	43.75	30.99	2424	99.2433
MYB-related	Os07g0695900	12.1757	20.445	36.0344	57.08	13.1697	244.3	57.45	123.85	37.3398	9.504	1185	47.4195	133.79
MYB-related	Os08g0157600	4.26167	15.699	260	64.4	163.733	219.9	616.8	41.02	441.927	873.65	836.8	415.484	906.767
MYB-related	Os10g0443800	42.27	340.15	765	4.391	0	390.8	923.1	0	13.149	697.95	377.8	0	0
MYB-related	Os10g0444100	24.4733	15.19	408.74	12.44	41.9467	0	41.02	0	6.68533	0	0	0	6.59367
MYB-related	Os10g0561400	44.3067	56.89	416.833	27.08	44.4267	30.53	324.35	116.545	34.9787	164.74	109.2	195.6	37.919
MYB-related	Os10g0562100	128.237	107.22	881.3	54.15	103.5	42.75	150.2	30.78	26.27	18.26	95.92	3.134	83.1467
MYB-related	Os12g0567300	0	0	9.18333	11.71	0	0	121.2	40.585	1.21733	112.565	91.5	0	4.90667
NAC	Os01g0104500	380.017	177.587	551.333	2494	1663.57	21.37	1308.36	38945	2403.2	2169.55	15280	27040	3306.6
NAC	Os01g0191300	28.2117	10.883	1214.37	12.44	42.8067	0	464.68	11.19	0.121733	114.753	459	0	0.971867
NAC	Os01g0393100	338.782	450.323	501.2	2273	709.3	64.12	1271.71	29470	1338.57	1884.7	9598	32040	1892.92
NAC	Os01g0672100	0	0	28.6233	0.7318	2.814	30.53	12.305	0	14.6667	50.625	8.855	0	0
NAC	Os01g0816100	14.8067	1.312	27.5533	5.123	6.74	0	232.7	0	0	1.426	45.75	0	0
NAC	Os01g0884300	499.1	371.8	121.61	50.49	1441.07	500.8	489.38	69.465	1007.7	737.5	851.5	375.3	1713.67
NAC	Os01g0925400	345.867	193.3	608.233	6.586	358.64	647.3	310	38.975	140.877	228.05	239.1	51.645	17.78
NAC	Os01g0946200	8.07967	4.789	21.2152	0.7318	11.3133	9.16	8.545	8.263	0	0	0	0	0.4748
NAC	Os02g0214500	1477.83	1245.1	746.133	15820	10252.3	537.4	3669.09	111625	5954.3	17734.5	45170	48880	11479.3
NAC	Os02g0810900	4.15667	37.41	5.08733	2.927	1.898	134.4	47.004	0.658	12.6953	94.595	0	0	0
NAC	Os03g0327100	29.6767	61.89	13.0967	13.17	44.11	85.5	14.015	6.58	732.803	341.6	20.66	67.25	23.1367
NAC	Os03g0327800	509.5	215.75	187.967	19.03	701.933	3615	879.2	13.5285	734.33	1685	1256	73.89	91.37
NAC	Os03g0777000	0	0	0.753	0.7318	0	0	0	0	0	0	36.89	0	0
NAC	Os03g0815100	9.36233	17.184	2.79533	23.42	156.133	6.107	15.04	60.61	1467.13	81.535	7.379	61.534	1153
NAC	Os04g0460600	490.7	211.05	1.198	24.88	530.167	445.8	206.205	1.3165	1029.94	1219.2	59.03	0	54.8267
NAC	Os05g0194500	6.425	0.8575	15.1393	65.13	6.52333	0	25.355	5.925	0	4.409	0	27.655	0
NAC	Os05g0421600	8.05233	25.11	1.5627	2.195	58.9233	128.2	3.7605	0	16.4817	43.7	5.903	6.0935	51.8167
NAC	Os06g0131700	3.542	1.715	33.8833	1.464	0	0	13.3805	0	0.487	1.426	0	0	0
NAC	Os06g0675600	9.15667	8.636	143.47	14.64	75.8767	18.32	357.7	4.9715	103.593	242.3	85.59	0	6.29117
NAC	Os07g0225300	33.4533	22.09	36.9967	4.391	39.1733	12.21	218.6	1.3165	8.89333	0	95.92	0	10.502
NAC	Os07g0566500	0.368333	0	176.069	0	1.24203	0	1403.75	0	14.359	5.835	422.1	0	0
NAC	Os08g0103900	0	0	92.6067	0	0	0	0	0	0	0	0	0	0
NAC	Os08g0115800	0	0	35.14	0	0	0	0.6835	0	0	1.426	82.64	0	0.1258
NAC	Os08g0157900	856.467	677.6	2199	1775	915.367	109.9	6519.25	1522.5	605.8	543.55	894.3	2764	536.467
NAC	Os08g0433500	0	23.9	0.753	0	0	0	86.5	0	0	0	8.855	0	0
NAC	Os08g0535800	34.8923	14.835	245.433	2.195	1.27633	79.39	262.3	0	4.99	39.005	75.26	0	1.88667
NAC	Os09g0497900	0	0	0	0	3.259	0	0	18.865	8.90667	13.905	0	149.4	33.5863
NAC	Os09g0552900	0	0	21.0867	0	0	0	0	48.7615	0	0	0	72.135	0
NAC	Os10g0571600	0	0	34.6933	0	0	0	0	0	0	0	0	0	0
NAC	Os11g0184900	174.367	98.225	280.863	16.83	211.063	85.5	453.3	17.913	75.17	8.89415	364.5	46.975	216.367
NAC	Os11g0512000	723.533	675.675	559.367	14850	6022.63	500.8	1686.12	94090	3821.23	4486.5	22460	64420	4292.23
NAC	Os11g0512100	35.4133	15.469	0.935667	466.2	105.936	0	52.65	946.05	16.9233	124.45	10.33	361.6	24.86
NAC	Os11g0512600	19.89	28.8255	0	224.7	30.74	0	54.35	1715	103.12	89.2	714.3	1373	137.943
G2-like	Os01g0176700	0.736667	0.4373	1069.63	0	2.227	0	1294.5	0	0	0	286.3	0	0
G2-like	Os01g0239000	0.526	69.2	25.971	0.7318	0	451.9	25.71	0	6.082	76.165	22.14	0	0
G2-like	Os02g0174000	0	0	47.7033	0	0	0	6.495	0	0	0	0	0	0
G2-like	Os02g0700300	0	0	95.8833	5.123	0.501333	0	35.895	0	7.61667	0	284.8	0	7.94333
G2-like	Os03g0325500	1.05233	1.749	0.935667	8.782	1.15867	0	334.35	2.633	2.555	22.385	308.4	0	5.96983
G2-like	Os03g0329900	481.033	427.4	1201.2	1169	296.4	6.107	506.55	470.35	633.067	649.55	227.3	0	443.433
G2-like	Os03g0764600	31.1017	60.325	427	6.586	101.943	30.53	251.2	24.42	10.1033	315.35	107.7	15.67	8.34467
G2-like	Os04g0665600	0	5.25	85.32	0.7318	31.5167	0	199.7	0	0	2.713	202.2	0	11.0933
G2-like	Os06g0348800	1.06067	102.07	2.51033	0.7318	1.292	6.107	0	0	0.121733	30.2	0	0	0
G2-like	Os06g0664800	1.21833	0	496.367	0	0	0	376.4	0	0	0	61.98	0	0
G2-like	Os07g0119300	45.66	110.375	470.467	17.56	53.4903	36.64	765.85	46.875	12.8533	118.56	135.8	196.2	30.93
G2-like	Os07g0685300	0	2.5813	371.3	0	0.753333	0	1946	0	0	0	243.5	0	0
G2-like	Os08g0346400	149.767	95.595	188.636	58.54	174.667	677.9	191.75	7.6045	117.748	41.325	215.5	0	178.673
G2-like	Os08g0346500	2.76967	61.07	139.503	406.2	21.1433	0	0	223.05	153.763	8.48	17.71	249.545	94.8967
G2-like	Os08g0434700	0	0	84.36	0	0.753333	0	99.545	0	0.629	12.3475	290.7	0	0
G2-like	Os11g0106100	309.52	114.65	0.753	198	527.467	48.86	3.0765	4.9715	325.15	39.935	8.855	1.7695	478.067
G2-like	Os12g0105600	77.3067	60.745	27.0633	215.5	378.2	79.39	0.34185	21.565	318.777	8.1475	0	88.5	255.967
HB	Os03g0769800	9.33533	60.84	18.38	2.195	3.243	27.48	41.96	11.2235	44.8193	73	89.28	0	4.106
HB	Os05g0320300	57.173	59.4365	49.1367	40.98	12.074	0	850.18	21.2045	102.987	11.13	29.52	0	63.6
HB	Os05g0562400	313.173	424.1	484.567	275.2	347	738.9	3230.55	269.75	632.067	418.45	366	328.35	247.7
HB	Os01g0318400	109.95	98.07	141.417	10.98	79.3347	54.96	509.55	33.05	8.41	45.875	20.66	17.695	10.3453
HB	Os11g0163500	301.47	222.15	120.757	1491	589.2	36.64	28.715	3540.5	663.767	1075.5	2792	3605	471.633
TRIHELX	Os02g0104500	22.27	104.285	0.753	0.7318	97.94	36.64	4.786	4.3135	29.8633	16.96	0	0	51.57
TRIHELX	Os02g0174300	61.7667	104.62	157.65	13.9	109.827	48.86	8.205	8.555	49.8767	9.165	115.1	0	61.4233
TRIHELX	Os02g0516800	10.445	3.4898	2.97767	0.7318	1.906	6.107	30.48	0	0.405667	14.59	20.66	0	0.251567
TRIHELX	Os02g0539600	302.4	258.65	313.44	150.8	43.2067	1264	126.535	104.045	54.8563	208.76	287.8	0	37.1367
TRIHELX	Os02g0565000	55.6367	103.14	450.033	9.513	139.44	0	133.815	18.5	32.3667	40.195	54.6	0	38.2633
TRIHELX	Os02g0648300	215.107	199.2	39.8367	89.28	191.933	54.96	18.468	351.7	181.167	336.7	968.1	300.65	113.937
TRIHELX	Os03g0113500	167.643	167.5	182.467	11.71	211.93	201.5	161.7	5.63	267.653	9.3635	2.952	0	181.6
TRIHELX	Os04g0397500	29.89	10.008	134.525	1.464	48.8233	0	357.05	2.633	25.95	83.895	47.22	1.7695	3.34357
TRIHELX	Os04g0541100	7.50633	36.915	3.51333	8.782	60.6033	0	0	4.6075	85.6733	10.966	0	31.855	190.263
ZF-HD	Os02g0706600	22.109	17.641	2.80667	1.464	87.6267	91.6	39.025	4.3135	79.61	7.13	0	44.245	166.5
ZF-HD	Os08g0438400	39.7267	52.325	186.067	1.464	33.0107	0	65.7	1.3165	13.8523	66.9525	184.5	0	9.718
ZF-HD	Os08g0479400	0	0	0	0	0	0	0	0	8.62563	0	1.476	0	19.2633
ZF-HD	Os09g0466400	136.067	45.075	10.04	2.927	317.367	73.28	24.955	4.9715	174.683	11.7385	0	49.55	305.333
ZF-HD	Os11g0128300	513.633	352.325	643.5	14.27	439.533	1609	2438.5	119.62	172.863	854.6	2002	590.5	37.3033
ZF-HD	Os11g0243300	69.5343	12.484	6.39	35.13	0	12.21	0	0.658	0	1.0175	16.23	0	0
ZF-HD	Os12g0124500	471.267	327.35	661.6	12.81	200.853	1817	2220.5	75.605	101.217	701.3	1655	517.55	33.99
ZF-HD	Os01g0646300	11.8137	22.485	2.042	0.7318	49.3967	18.32	0	0	10.5907	3.87	10.33	5.31	29.6833
GRAS	Os01g0842200	15.8973	85.375	46.4233	243	292.8	0	10.255	368.55	258.697	103.52	144.6	194.519	435.367
GRAS	Os01g0881500	112.58	250.2	80.68	356.4	114.31	354.2	212.45	1240.5	742.233	287.5	197.8	4048.5	474.667
GRAS	Os03g0707600	32.5167	103.65	365.3	3.659	17.0837	24.43	420.5	0	11.1697	40.865	193.3	0	16.8963
GRAS	Os04g0555000	52.5467	56.98	779.533	29.27	56.6903	0	221.35	33.05	9.98133	156.71	382.2	222	21.5713
GRAS	Os06g0127800	23.0507	40.235	3.776	8.05	8.81567	0	1.3675	0	0	0	0	0	0.382967
GRAS	Os06g0610300	7.47	14.6485	0	0.7318	2.48533	140.5	0	5.925	0	0	0	0	5.55913
GRAS	Os10g0369600	136	123.65	750.267	547.4	543.067	109.9	220.15	1567.5	694.267	263.45	1341	2462	1161
GRAS	Os10g0551200	23.6207	18.97	903.4	3.659	11.1593	0	798.2	7.6045	0	13.445	211	14.16	4.85633
MIKC	Os01g0201700	154.13	42.775	37.58	59.28	24.1467	232.1	296.165	0.658	31.3097	34.26	75.26	0	4.27383
MIKC	Os01g0883100	48.173	47.622	692.633	51.23	46.8933	0	776.7	3.291	126.417	277.6	699.5	0	70.7533
MIKC	Os01g0886200	997.667	2103.5	1321.17	51.96	43.162	1203	524.15	0	25.8513	693.65	438.3	1.7695	0.2544
MIKC	Os02g0104100	39.19	9.62	0	24.88	18.339	0	0.34185	1.9745	161.359	333.4	0	0	45.143
MIKC	Os02g0170300	1680.33	559.9	64.8564	57.08	1578	409.2	3.5665	0.658	658.877	573.25	0.6044	0	124.604
MIKC	Os02g0579600	13.68	19.44	0.513367	28.54	28.452	0	7.52	261	175.014	30.3225	4.427	2441.5	87.6033
MIKC	Os02g0682200	378.88	511.59	5146	342.5	17.426	122.1	4156.5	0	28.2913	41.82	1502	0	7.60913
MIKC	Os03g0215400	3.384	6.097	1713.49	21.22	2.16297	6.107	3370	0	8.97867	30.256	870.7	0	1.6815
MIKC	Os03g0753100	1.84167	4.3475	95.129	4.391	0	0	146.3	0.658	0.284067	2.035	124	0	0
MIKC	Os04g0580700	185.6	43.555	1629	325.7	92.1867	0	774.7	3.291	410.181	221.14	748.2	0	40.0545
MIKC	Os04g0614100	0	2.5813	0	99.53	0	0	0	0	2.69867	0	0	0	8.501
MIKC	Os05g0203800	959.667	828.3	565.067	720.8	251.967	403.1	1758.55	5.63	353.718	621.15	373.4	0	63.844
MIKC	Os05g0423400	499.6	273.2	984.567	474.9	40.1933	6.107	980.65	0.658	44.8333	97	551.9	0	18.7602
MIKC	Os06g0162800	8.64433	14.824	301.733	49.03	2.48533	0	106.65	4.3135	0.487	84.615	122.5	0	0
MIKC	Os06g0712700	0.368333	0.8661	807.267	0	2.50667	0	194.61	0	4.72667	23.288	541.6	3.5395	0.4748
MIKC	Os07g0108900	0	2.1865	173.187	1.464	6.13667	0	164.535	0	0	1.426	30.99	0	0
MIKC	Os08g0112700	4.15333	1.749	682.833	14.64	0.516667	0	211.72	9.9415	0.0405667	0	14.76	0	0.623567
MIKC	Os08g0531700	1820.33	1495.05	6433.33	1827	865.533	2919	11228.5	34.37	1725.09	3697.5	4191	7.08	231.03
MIKC	Os09g0507200	4175.33	2845	8424.33	669.6	3653.33	4165	7877	44.31	3792.63	5507.5	4745	1.567	634.627
MIKC	Os10g0536100	5.94233	12.125	220.067	58.54	21.6467	0	89.55	9.5785	344.557	378.25	467.8	0	16.4968
MIKC	Os12g0207000	421.297	826.95	3378.67	82.69	21.4333	635.1	3250	4.3135	15.5433	508.05	851.5	0	2.5805
WOX	Os07g0684900	0	0	34.6333	0	0	0	204.49	1.9745	0	2.47865	0	0	0
WOX	Os01g0818400	37.5533	39.26	105.31	18.3	12.9237	1130	31.19	33.71	220.327	48.745	82.64	77.251	63.5567
LBD	Os01g0511000	394.367	368.45	688.5	24.15	384.947	922.2	445.7	174.35	84.0633	601.45	464.9	214.56	62.89
LBD	Os03g0445700	2.077	2.624	92.8667	0	1.11533	0	34.945	0.658	0	2.374	0	0	1.132
LBD	Os03g0659700	6.62	7.349	79.0767	0.7318	0	6.107	11.28	0	0	0	45.75	0	0
LBD	Os03g0790600	301.87	170.459	85.471	25.61	540.793	0	28.82	2.633	115.527	0	554.9	3.5395	50.95
LBD	Os07g0589000	1.789	4.322	33.2467	0	0	48.86	10.595	0	0.405667	4.957	42.8	14.16	0.526167
CO-like	Os02g0610500	12.3617	34.82	5.86433	3.659	0.892667	42.75	27.005	1.3165	4.54633	148.3	42.8	0	0
CO-like	Os02g0731700	12.64	28.22	2.76133	0	0.488667	122.1	0	0	1.339	44.775	0	0	0
CO-like	Os03g0711100	14.7217	116.245	30.008	0	0.369633	574.1	1.7095	0	3.91667	201.65	51.65	0	0
CO-like	Os04g0497700	0	22.055	17.4333	0.7318	0	0	0	0	1.77613	28.1175	11.81	0	0
CO-like	Os06g0275000	2.077	0.8661	19.83	0.7318	0	0	976.965	0	3.13796	1.426	53.13	0	8.056
CO-like	Os06g0298200	90.8433	88.52	116.813	900.9	42.2633	0	206.97	728.75	260.367	9.504	19.18	155.9	160.367
CO-like	Os06g0654900	22.5157	36.385	83.659	0	4.21433	268.7	79.435	0	14.3303	48.655	78.22	0	14.9093
TALE	Os12g0636200	440.967	257.95	367.667	840.8	345.967	293.1	637.65	45.695	617.133	817.75	568.2	0	383.933
TALE	Os03g0680800	325.333	543.85	204.97	670.3	705.367	268.7	1742.95	217.35	1447.67	374.95	259.7	330.2	1091.03
TALE	Os03g0732100	119.763	52.305	82.7533	2.195	36.9913	158.8	111.04	0.658	4.99	128.3	128.4	0	0
TALE	Os11g0158600	8.15733	5.188	59.9167	0	3.841	18.32	50.68	0	8.39967	12.15	17.71	0	0.521
TALE	Os01g0848400	0	7.769	98.1333	1.464	5.1337	0	20.17	0	2.75367	19.741	4.427	0	13.7944
TALE	Os05g0455200	21.0177	2.624	302.333	4.391	0.125333	0	301.8	1.3165	0	9.155	364.5	0	0
TALE	Os03g0124000	4.03233	8.609	20.4543	0	0	0	265.945	0	0.0608667	5.765	29.52	0	0
TALE	Os03g0727000	3.218	0.4373	5003	0	2.758	0	4501.5	0.658	0	0	1099	0	0
TALE	Os07g0129700	0.692333	0.8661	353.463	0	0.760967	0	274.235	1.3165	0	0	76.74	0	0
TALE	Os01g0302500	0	0	272.467	0	0.258367	0	92.38	0.658	0	0	622.8	0	0.2002
TALE	Os05g0129700	0	0	277.333	0	0	0	182.6	4.9715	0	31.54	302.5	0	0
TALE	Os03g0727200	1.79733	0	96.72	0	0	0	79.46	0	0	0	290.7	0	0
TALE	Os06g0646600	70.4867	150.395	238.3	10.25	35.1433	226	168.2	4.9715	69.936	193.35	667	20.2485	63.61
TALE	Os02g0182800	208.933	191.2	620.133	44.64	195.267	122.1	768.2	41.245	301.233	399.4	124	67.435	183.767
TALE	Os03g0123500	0	0	82.4183	0	0	0	16.115	0	1.684	108.55	847.1	0	0
FAR1	Os01g0273200	0	20.785	2.80667	3.659	0	12.21	0	3.291	0	0	0	0	0
FAR1	Os02g0284500	405.467	115.425	211.51	253.9	296.567	12.21	42.42	101.865	85.7527	244.3	115.1	0.7835	359.633
FAR1	Os02g0542200	86.2933	163.55	73.5277	635.2	110.06	36.64	2174.65	322.65	170.033	425.47	53.13	377.6	274.4
FAR1	Os02g0550900	62.19	146.35	35.22	343.9	100.17	12.21	10.94	679.9	137.213	162.45	913.5	262.9	224.867
FAR1	Os03g0164400	254.187	45.055	27.0953	32.93	57.09	0	0	2.633	52.3933	5.705	16.23	0	92.6867
FAR1	Os03g0181600	15.8033	111.21	30.79	295.6	152.367	0	24.955	98.07	25.3131	13.1742	1.476	0	160.25
FAR1	Os03g0255400	3.42833	6.0625	0	69.52	33.32	0	5.13	2.633	17.3797	3.122	0	0	67.1433
FAR1	Os04g0615900	11.42	1.312	513.667	19.76	1.375	0	0	23.47	10.6137	0	0	0	35.1167
FAR1	Os05g0317300	40.61	31.64	19.5867	268.6	144.833	0	10.263	196.25	119.877	35.655	0	218.25	68.1767
LSD	Os08g0130100	0	0	106.58	0	0	0	19.145	0	0	0	0	0	0
LSD	Os08g0159500	289.067	644.8	864.1	266.4	508.4	3157	193.33	58.2	630.447	1771.5	796.9	0	358.5
TCP	Os02g0747400	51.8633	100.82	0	0.7318	11.056	0	0	0	3.084	3.426	0	0	0.148833
TCP	Os03g0785800	107.48	100.01	6.57333	5.854	5.45667	201.5	0	5.925	0	0.6785	0	0	0.629
TCP	Os08g0544800	42.035	21.8415	137.017	4.391	34.3053	0	5.486	1.3165	9.942	15.95	92.97	0	2.50433
TCP	Os12g0616400	11.7867	20.81	0	3.659	2.13067	0	0	0	0	0	0	0	0
YABBY	Os03g0650000	75.6833	204.8	205.363	76.84	111.03	470.2	149.45	16.8185	356.072	410.8	112.2	0	35.7308
YABBY	Os07g0160100	616.367	2139	79.3267	3.659	79.0953	4104	40.139	0.658	52.6487	1332.85	0	14.885	0.505933
YABBY	Os12g0621100	113.193	290.9	2090.33	52.69	104.044	2718	9910	7.6045	132.86	2636	3124	12.39	0.711633
EIL	Os03g0324300	45.38	55.63	1124.43	12.07	227.87	6.107	386.8	20.18	482.3	108.755	487	151.505	471.6
EIL	Os04g0456900	17.8367	97.32	1.82503	0	1.73833	360.3	1.373	0	5.33367	22.265	5.903	0	1.4089
EIL	Os07g0685700	49.02	55.275	180.967	19.03	5.70867	6.107	346.05	0.658	6.26833	34.69	94.45	8.62	11.3643
EIL	Os08g0508700	48.75	22.54	43.197	370.3	65.41	262.6	13.73	2797.5	755.7	436.36	544.6	7209.5	522.667
CPP	Os08g0369600	73.9433	126.15	2.44167	161.4	215.933	36.64	4.786	466.4	149.167	184.75	78.22	72.67	251.7
CPP	Os12g0605500	293.867	280.15	137.123	351.3	206.385	140.5	41.0355	10.53	19.01	0.33915	1.476	0	12.9265
DBB	Os01g0202500	15.5733	40.7545	13.6687	0	46.8533	30.53	36.36	0	85.7133	39.715	11.81	17.695	178.5
DBB	Os02g0606200	0	7.349	31.97	0	0	0	56.4	0	0.02029	6.105	0	0	0
DBB	Os04g0493000	65.74	209.15	826.333	5.123	7.0143	213.7	385.85	4.9715	144.467	274.7	647.9	14.16	14.7
DBB	Os05g0204600	33.2047	33.855	370.467	4.391	8.22937	427.5	155.935	0	0.345	0.33915	14.76	0	2.264
M-type MADS	Os01g0922800	847.333	783.05	2556.67	229.1	699.733	525.2	1756.5	34.73	873.267	870.05	794	40.705	660.4
M-type MADS	Os04g0461300	57.199	9.921	8.13333	31.47	59.12	36.64	0	9.875	116.463	306.045	0	0	35.6133
M-type MADS	Os09g0116800	1.57833	0	0	0	0	262.6	0	0	0	0	0	0	0
GATA	Os01g0343300	93.1733	88.95	62.98	40.98	684.367	164.9	62.55	392.5	703.433	67.105	135.8	544.2	886.533
GATA	Os04g0539500	266.367	200.7	119.067	11.71	39.2067	268.7	92.66	11.19	15.6673	72.99	103.3	7.8635	60.4167
GATA	Os05g0520300	47.9867	19.105	9.57233	0.7318	57.1493	0	0	1.9745	1.29867	11.261	0	0	8.05
GATA	Os10g0557600	58.1067	37.1525	0.753	2.195	6.03833	24.43	0	0	0.649333	1.426	0	0	0
SBP	Os01g0292900	52.3767	66.23	142.133	165.4	189.533	567.9	11.985	286.9	302	107.24	14.76	28.035	328.6
SBP	Os02g0139400	38.8533	87.065	288.553	32.2	40.9333	384.7	126.7	10.8935	44.4763	9.0965	1.476	0	72.4233
SBP	Os06g0703500	31.419	25.165	67.14	20.49	38.9867	54.96	21.535	1.3165	41.4933	443.775	122.5	0	27.0517
E2F-DP	Os12g0158800	163.945	57.05	164.667	34.39	9.87267	0	26.665	15.795	0	15.54	0	0	0
E2F-DP	Os03g0191000	282.7	211.05	905.8	165.4	148.8	280.9	387.6	242.5	268.3	149.95	394	1725.5	328.567
CAMTA	Os01g0571300	3.578	25.813	30.88	4.391	145.373	18.32	30.085	0.658	279.543	27.02	0	293.75	401.7
HSF	Os02g0232000	0	2.573	0	0	2.87137	0	0	0.658	10.3657	0.33915	0	0	9.68067
HSF	Os03g0745000	1.42067	3.936	0	2.195	165.91	451.9	15.09	21.495	0	0	0	0	0
HSF	Os06g0553100	4.55	3.876	6.82333	40.98	71.04	0	3.424	148.8	190.213	109.165	0	86.2	152.527
HSF	Os10g0419300	4.525	50.2385	8.44167	91.48	168.1	0	52.15	240.7	217.19	24.1765	2.952	7.08	99.4367
NF-Y	Os01g0102400	9.57667	86.845	103.233	747.5	245.52	6.107	184.623	3401	209.95	473.65	4098	5684.5	362.814
NF-Y	Os01g0580400	39.51	178.375	157.933	2039	420.797	18.32	28.715	8195.5	726.517	1011.75	1167	9165	769.746
NF-Y	Os02g0725900	5495.67	5112.5	56.7897	3989	16025.3	3683	58.485	493.55	12703.7	1260.5	340.9	669.52	32586.7
NF-Y	Os03g0174900	282.467	405.4	139.233	1906	2257.7	128.2	101.546	4780.5	1613.73	1405.9	1606	1352.6	2769
NF-Y	Os03g0251350	3.16533	53.595	0	0	1.38133	12.21	0	0	8.515	71.2	0	0	0
NF-Y	Os03g0411100	130.983	398.735	126.873	811.6	1888.4	555.7	64.05	749.95	2727.67	386.6	792.5	374.6	3740
NF-Y	Os03g0413000	15.2767	22.207	1.004	0	0	30.53	0	0	0.263233	7.191	0	0	0.763
NF-Y	Os05g0304800	214.307	567.355	184.535	7661	2405.57	567.9	164.095	21335	178.273	3500.2	41.32	2071.15	544.667
NF-Y	Os05g0494100	87.8167	34.84	161.63	418.6	256.223	109.9	73.25	870	314.3	285.6	631.6	431.1	262.667
NF-Y	Os06g0285200	190.533	136.44	23.9113	8.05	177.63	372.5	0	4.3135	0	0	0	0	0.372
NF-Y	Os07g0608200	170.893	220	18.2667	680.6	1128.1	164.9	84.715	974.45	1223.9	40.8375	10.33	3017.5	2151
NF-Y	Os08g0196700	112.113	147.99	48.5633	355.7	393.467	647.3	203.75	1532.5	205.403	119.105	510.6	647.7	247.5
NF-Y	Os10g0191900	130.337	483.5	300.467	6833	3145.7	79.39	330.945	19265	903.333	4170.08	53.13	9493	1945.6
NF-Y	Os11g0544700	53	86.495	114.547	387.9	352.033	30.53	246.955	777	548.1	211.445	1200	660.7	377.467
