# Supplementary material for: Genome Wide Analysis of the Transcriptional Profiles in Different Regions of the Developing Rice Grains
Source: Rice (N Y). 2020 Sep 7;13:62. doi: 10.1186/s12284-020-00421-4 (PMC7477059; doi:10.1186/s12284-020-00421-4)
Supplement: Supplementary file 10 — Additional file 10: Table S4. Expression level of hormone related genes in each tissue and grain development stages. [file 12284_2020_421_MOESM10_ESM.xlsx]

## Sheet: IAA
Table S4 List of differentially expressed genes related to hormone including auxin (IAA), giberrelin (GA), cytokinin (CK), abscisic acid (ABA), ethylene (ET) and brassinosteroids (BR) metabolism and transport
OVT: Ovular Vascular Trace; CC: Cross Cells; EN: Endosperm; NE: Nucellar Epidermis and AL: Aleurone Layer. The data values represent the normalized reads at 04, 08 and 16 DAF.
geneID	NE_04	CC_04	OVT_04	EN_04	NE_08	CC_08	OVT_08	EN_08	NE_16	CC_16	OVT_16	EN_16	AL_16
Os01g0178500_OsIAA1	19.5437	22.075	1035.1	1.464	109.61	6.107	433.45	11.258	263.467	200.65	683.3	24.4945	269.6
Os02g0817600_OsIAA10	314.1	294.7	1934.37	49.76	230.6	54.96	1229	101.87	299.3	171.125	308.4	32.355	294.4
Os02g0649900_OsYSL2	8.524	41.73	0	4.391	0	0	0	89.73	29.8767	1.426	0	301.634	50.61
Os03g0633800_OsIAA12	3.46333	13.295	296.677	0	0	0	7.865	0	0	0	0	0	0
Os03g0742900_OsIAA13	483.687	450	4180.33	74.64	131.267	1453	2237	54.185	100.373	231.85	1538	17.6445	104.947
Os03g0797800_OsIAA14	327.378	310.45	82.49	16.1	16.1733	42.75	353	0.658	79.2133	189.25	178.6	0	0.7754
Os05g0178600_OsIAA15	505.067	239.8	2218	47.57	233.333	12.21	2882.5	15.865	206.8	317.4	411.7	10.62	168.233
Os05g0230700_OsIAA17	766.367	1048.1	6099.67	119.3	187.7	714.5	3984	29.03	171.413	303.7	1786	77.85	216.3
Os05g0523300_OsIAA18	26.25	36.515	1287.03	19.03	30.77	12.21	4436	7.6045	28.1827	204	479.6	0	3.47167
Os05g0559400_OsIAA19	127.94	67.8	679.933	12.44	141.44	219.9	433.75	23.765	268.167	43.645	903.2	263.19	171.767
Os06g0166500_OsIAA20	0	0.8745	410.667	26.34	0.733	0	536.25	0	163.351	9.155	1653	0	30.5737
Os06g0724800_OsbHLH155	45.9083	138.2	10.9733	10.98	7.09837	48.86	147.44	1.3165	11.466	138.41	0	0	0
Os06g0335500_OsIAA21	1110.1	808.65	2089.33	40.25	762.9	2815	1295	93.31	469.4	407.2	944.5	114.495	557.8
Os06g0613500_OsbHLH095	175.523	191.975	69.3433	46.1	5.77367	0	36.583	6.288	67.533	27.9475	0	0	11.7
Os06g0597000_OsIAA23	1.57833	2.624	91.3533	2.195	22.14	0	14.015	0	21.6933	0	38.37	0	17.8867
Os07g0182400_OsIAA24	367.647	204.05	165.52	91.48	2.842	0	85.015	0	0.02029	0	20.66	0	1.96107
Os11g0221000_OsIAA27	0	0	29.1267	10.98	0	0	0	0	0.0405667	0	0	0	0
Os11g0221200_OsIAA28	2.077	0	0	53.42	0	0	0	0	0	0	0	0	0
Os11g0221300_OsIAA29	49.1667	21.01	9.97	4717	1.25333	0	1.7095	17.5475	0	0	0	0	0.754667
Os01g0190300_OsIAA2	0	6.43	137.88	0	0.125333	0	6.155	0	0.173133	0	45.75	0	0
Os01g0231000_OsIAA3	437.1	712.1	3427	46.1	26.9953	12.21	1696.5	1.9745	93.8233	61.085	988.8	26.545	72.12
Os12g0143800_OsDMC1	29.8303	25.665	0	45.74	23.8037	0	1.0255	180.55	46.2537	31.4085	0	16.6995	4.39667
Os12g0601300_OsIAA30	474.2	685.55	494.167	63.67	16.11	372.5	53.51	0	5.25333	0	0	0	6.02667
Os01g0286900_OsIAA4	16.7423	10.8155	30.6813	8.782	125.447	0	11.28	12.94	190.97	67.7285	59.03	7.08	300.933
Os01g0230200_OsbHLH074	1.38467	0.8745	128.317	1.464	0.369633	0	135.01	39.995	3.71067	6.445	56.08	76.1	0.629167
Os02g0557800_OsRR2	2.10467	27.115	750.033	2.927	0.258367	0	161.455	0	2.4899	5.835	222.8	0	25.6073
Os02g0723400_OsIAA8	118.17	489.15	39.5244	14.64	65.3616	335.9	19.22	0.658	4.87	271.35	1.476	0	0
Os02g0710300_OsbHLH126	147.107	20.897	0	22.69	14.1273	0	0	4.3135	24.8233	0	0	0	39.1833
Os02g0276900_OsbHLH072	39.4667	0.8745	1676.1	28.54	0.509033	0	1041.95	4.3135	6.81667	278.8	379.3	76.1	0
Os02g0805100_OsIAA9	0	0	0	0	8.30667	0	0	0	360.317	12.835	14.76	69	429.197
Os03g0826500_OsASA1	34.8933	94.635	96.7163	39.52	381.953	85.5	619.84	1135.2	133.004	953.2	5376	1597.5	369.1
Os03g0264400_OsASA2	111.42	71.525	96.7567	147.8	76.4233	189.3	26	86.21	154.393	6.9225	0	0	129.693
Os01g0224700_OsYUCCA4	34.2	11.805	0	2.927	38.9927	0	0	0	0	0	0	0	0
Os04g0128900_OsYUCCA7	6.756	0.4373	1631.2	0	0.502667	0	849.05	0	0	0	377.8	0	0.1286
Os01g0169800_OsFIB	68.4667	34.5215	3520	7.318	5.12633	18.32	2791	4.3135	2.55633	20.35	1921	0	0.223233
Os01g0717700_EGFlike	750.033	235.5	287.417	147.1	490.2	189.3	13.0285	5.265	763.57	595.75	126.9	0	130.647
Os01g0236300_OsARF16	180.767	357.05	1303.33	475.7	280.8	48.86	333.2	375.55	356.133	74.46	4510	1465	152.167
Os01g0927600_OsARF4	542.567	552.35	1387.83	630.8	874.367	2229	3101.5	1304	641.933	416.2	246.5	3346.5	841.133
Os04g0442000_OsARF9	30.3837	102.07	643.333	305.9	79.8737	0	99.51	57.545	165.137	38.51	16.23	10.97	244.7
Os12g0479400_OsARF24	2060	1746	712.433	1933	2300.33	616.8	1073.5	583.6	1401.27	894.7	1074	103.65	2062.67
Os02g0164900_OsARF6	3.85767	3.936	112	19.76	0	0	76.35	13.89	5.95167	11.41	19.18	0	6.67273
Os04g0671900_OsARF12	185.333	272.15	849.167	98.06	139.9	61.07	392.2	47.235	182.1	130.52	81.17	20.37	220.5
Os06g0196700_OsARF16	144.51	99.995	43.6133	146.4	177.377	0	68.05	364.45	259.633	32.835	5.903	906.2	226.133
Os06g0702600_OsARF19	77.14	12.54	554.833	79.03	15.738	0	118.81	4.9715	25.5577	93.196	126.9	0	22.9707
Os08g0520500_OsARF21	423.8	121.4	1993.33	44.64	345.367	604.6	933.45	53.16	118.847	664.55	491.4	211.5	115.017
Os01g0670800_OsARF2	133.077	92.09	85.28	87.08	272.253	103.8	43.078	25.08	307.2	60.985	23.61	0	383.1
Os01g0753500_OsARF3	227.243	263.9	248.5	138.3	623.9	24.43	152.45	65.515	119.247	11.7	12.54	0	311.367
Os05g0515400_OsARF14	190.126	180.7	44.443	90.74	374.133	18.32	51.045	490.8	103.83	565.85	1705	1099.05	188.9
Os05g0563400_OsARF15	92.44	85.25	515.1	43.18	117.477	61.07	1878	6.58	349.093	260.66	177.1	0	316.267
Os06g0685700_OsARF18	88.1167	59.95	788.233	32.2	36.2353	12.21	288.3	37.585	156.133	52.275	138.7	0	76.36

## Sheet: GA
geneID	NE_04	CC_04	OVT_04	EN_04	NE_08	CC_08	OVT_08	EN_08	NE_16	CC_16	OVT_16	EN_16	AL_16
Os01g0177400	0.692333	0	76.41	0	0	0	27.442	0	0	0	23.61	0	0
Os01g0188100	190.8	162	1057.8	509.3	358.8	1234	2975.5	892.1	255.237	434.035	1361	1411.5	465.5
Os01g0757200	4.21733	0	216.483	17.56	127.383	12.21	29.4	19.09	2927.72	2044.85	0	0	413.645
Os01g0881500	112.58	250.2	80.68	356.4	114.31	354.2	212.45	1240.5	742.233	287.5	197.8	4048.5	474.667
Os02g0103700	897.4	691.15	576.967	1133	365.533	97.71	811.05	245.15	100.647	338.35	231	171.26	248.767
Os02g0567800	65.87	53.21	6.138	0.7318	67.6733	0	3.0765	0	4.31033	0	0	0	14.108
Os03g0252100	18.553	10.854	107.79	1.464	88.09	0	0.6835	0.658	6.68733	182.876	94.45	0	11.3347
Os03g0607200	620.267	581	1050.3	16.1	737.7	1289	1622.4	67.055	428.767	198.6	683.3	161.555	616.567
Os03g0618300	184.433	319.6	86.8913	23.42	1025.1	1111	61.523	34.07	540.267	181.55	219.9	97.0505	714.833
Os03g0760800	4897.33	1605	2042	897.9	2486.77	3115	6131.5	941.05	525.99	376.5	125.4	42.65	134.307
Os04g0475600	89.76	59.42	464.3	8.05	825.4	54.96	483.15	15.865	813.4	725.9	590.3	43.23	513.733
Os04g0522500	1.06067	4.3648	0.262333	0	0	287	0	0	0.852	4.07	0	0	0
Os05g0158600	11.42	3.936	3.65	10.98	4.29767	0	2.735	4.9715	60.647	0.6785	515	0	24.9667
Os05g0178100	0	0	0	2.195	1.62933	0	0	11.258	7.07647	0	0	0	37.2467
Os05g0376800	36.2033	81.195	1.83633	2.195	0.258367	189.3	9.23	0	0	2.8525	10.33	0	0.503
Os05g0432200	0	0	92.6333	5.123	12.3693	0	1.0255	4477	372.867	241.69	1820	14920	551.92
Os06g0214800	9.68	11.2185	123.747	1.464	17.4083	0	52.805	0.658	6.04067	9.985	20.66	0	3.19533
Os06g0214850	44.3433	10.46	38.16	2.927	63.3667	0	1.0255	0	10.5067	20.081	94.45	0	11.2567
Os06g0266800	1703.33	1559.6	285.793	382	280.5	616.8	58.8	86.635	43.0267	103.69	4.427	47.01	88.6967
Os06g0306600	7.33867	35.6	1.52867	0.7318	16.84	12.21	11.625	13.2325	0	42.735	0	0	6.33233
Os06g0729400	60.5167	110.995	16.6467	16.83	32.3367	189.3	2.7455	0.658	48.578	14.66	25.09	1.7695	53.19
Os07g0162400	0.368333	0	0	0	0.877333	0	0	11.916	0.121733	0	4.427	151.325	3.307
Os07g0162500	3.78833	10.8715	2.51033	0	19.4437	0	0	0	0	0	0	0	1.35
Os07g0162900	39.8367	31.45	19.566	5.123	47.1067	0	0.6835	6.288	2.61357	3.0525	0	11.4035	0.788967
Os07g0592000	368.933	307.345	52.8073	235.3	155.41	12.21	0.34185	172.1	18.37	4.2785	0	0	49.5467
Os07g0643400	0	0	9.87933	0	0	0	0	0	0.549233	2.7825	169.7	0	0
Os08g0560000	0	0.4373	882.667	0	0.3837	0	1233.45	0	0	0	153.5	0	0.1286
Os09g0245500	100.977	118.435	45.53	559.1	608.9	79.39	59.515	2234.5	873	399.755	792.5	1894.9	967.633
Os09g0455900	5.84233	2.1778	0	6.586	36.9767	6.107	0	4.3135	97.4567	39.315	0	1.7695	24.3337
Os09g0461500	67.54	41.735	0.753	9.513	16.3733	403.1	0	0.658	0.892667	0.6785	0	0	1.93467
Os10g0369600	136	123.65	750.267	547.4	543.067	109.9	220.15	1567.5	694.267	263.45	1341	2462	1161
Os10g0522900	64.93	87.67	129.977	157.3	112.313	6.107	108.445	15.865	477.23	73.235	116.6	0	393.3
Os11g0240600	251.033	212.45	25.6247	9.513	117.303	280.9	15.385	1.3165	506.223	251.775	22.14	0	21.9863

## Sheet: CK
geneID	NE_04	CC_04	OVT_04	EN_04	NE_08	CC_08	OVT_08	EN_08	NE_16	CC_16	OVT_16	EN_16	AL_16
Os01g0805400	2.315	4.7505	7.28	0	20.4307	0	0	0	59.9693	0.33915	25.09	1.7695	85.2333
Os01g0923700	330.733	209.5	537.1	92.21	173.997	183.2	129.695	10.8935	308.243	234.8	94.45	0	113.187
Os02g0490500	0	0	35.3323	0	0	0	4.102	0	0	0	1.476	0	0
Os02g0557800	2.10467	27.115	750.033	2.927	0.258367	0	161.455	0	2.4899	5.835	222.8	0	25.6073
Os02g0755900	0	0	0	1.464	33.6533	0	0	0	53.307	0	0	0	70.9333
Os02g0796500	23.2667	67.665	199.077	45.37	77.79	97.71	398.625	24.79	195.567	84.013	63.46	0	146.393
Os03g0717700	89.4433	161.05	512.733	73.18	59.6876	158.8	180.26	18.7935	136.69	23.55	39.85	0	147.29
Os03g0810100	255.2	50.645	166.63	21.95	47.3033	12.21	231.7	0.658	2.27233	20.575	48.7	0	2.23233
Os04g0320700	0	1.312	0	0	2.87533	0	0	0	39.8447	0	0	0	26.9423
Os04g0442300	43.7833	39.63	134.143	9.513	44.7067	0	51.65	8.921	26.0887	13.64	28.04	0	12.355
Os04g0523600	44.36	46.62	0	0.7318	81.9	0	27.455	4.3135	113.036	4.409	0	0	162.577
Os04g0673300	19.4427	60.723	46.2567	7.318	2.553	109.9	23.34	19.52	0.243467	0	1.476	649.73	1.00633
Os06g0729800	44.9033	24.5355	16.0033	6.586	2.78033	0	0	3.291	6.305	0	0	0	9.62333
Os08g0358800	7.61667	7.8465	1.004	478.6	0	0	0	0.658	0	0	0	0	0
Os08g0376700	4.84667	0	0	64.4	0	0	0	0	0	0	1.476	0	0
Os08g0377200	0	0	0	106.1	0	0	0	0	0	0	1.476	0	0
Os09g0529900	223.067	278.1	23.65	57.08	238.7	0	329.2	87.99	24.25	149.9	0	17.294	61.5067
Os10g0362300	119.02	86.475	176.68	65.86	98.9533	0	284	110.21	271.1	196.8	352.7	939.8	221.833
Os11g0143300	1.429	15.742	179.53	8.05	8.04533	0	169.46	12.245	27.8267	2.9175	115.8	90.91	25.228
Os12g0139400	6.12033	2.8338	185.403	15.37	1.93137	0	97.08	3.62	60.8767	24.785	329.8	259.8	27.8633
Os08g0557700	157.65	272.05	428.133	317.6	242.067	36.64	457.19	143.45	382.2	226.4	352.7	0	307.033

## Sheet: ABA
geneID	NE_04	NE_08	NE_16	CC_04	CC_08	CC_16	OVT_04	OVT_08	OVT_16	EN_04	EN_08	EN_16	AL_16
Os01g0566500	0	0	0.0608667	1.2865	0	13.905	63.8957	5.49	0	0	0	0	0.1258
Os01g0713600	201.17	208.967	73.46	128.51	36.64	9.226	0	3.0765	0	104.6	7.6045	138.05	264.9
Os01g0911700	103.443	483.833	178.31	74.6	177.1	66.15	0	50.95	33.94	3.659	13.89	81.4	244.667
Os02g0636700	40.685	20.9837	37.8067	3.0528	0	61.38	205.197	537.29	75.26	26.34	57.25	20.98	48.6063
Os02g0703600	2.76967	0	10.4333	0	0	17.115	2.042	234.605	11.81	0.7318	0.658	0	21.5313
Os02g0704000	0	0	4.92533	0	0	101.85	6.229	1.3675	197.8	0	0	0	0
Os02g0747500	244.833	405.033	325	222.75	812.2	145.265	88.17	56.54	1055	881.8	1662.5	1232.35	436.4
Os02g0766700	116.187	97.8133	44.4387	102.24	360.3	181.05	324.267	433.85	109.2	10.98	8.921	0	1.02867
Os03g0132300	137.267	136.203	267.693	35.21	0	19.76	25.4057	12.65	5.903	211.5	283.5	0	103.597
Os03g0250200	49.2767	136.298	237.733	172.125	201.5	133.3	0.251033	1.373	10.33	160.3	16.1635	1.7695	207.233
Os03g0390200	6.19933	5.01333	289.2	21.265	0	61.57	52.86	154.55	116.6	81.23	38.75	98.515	383.5
Os03g0610900	24.1733	139.4	336.167	77.37	311.5	33.81	95.75	10.255	94.45	38.05	107.845	229.35	313.167
Os03g0645900	0	0.125333	10.3663	0	0	4.2785	0	0	0	0	0	0	25.6167
Os03g0736700	56.2267	153.053	86.67	49.32	122.1	126.005	848.933	616.85	513.6	16.1	119	203.36	23.3133
Os03g0790700	4.87433	68.72	160.317	19.53	12.21	38.92	36.3633	0.6865	8.855	24.03	0	38.05	202.3
Os03g0790900	73.27	390.433	799.367	137.8	641.2	485.5	175.567	51.43	146.1	143.6	25.5145	100	1044.63
Os04g0415200	139.107	272.3	537.467	82.265	567.9	228.95	59.7433	82.694	432.4	87.82	542.3	743.9	451.067
Os04g0432000	676.133	715.2	731.133	378.25	213.7	387.8	384.3	271.92	129.9	595.3	793.5	24.32	601.633
Os04g0448900	47.3733	23.1683	91.96	110.51	720.6	502.25	144.1	21.965	116.6	36.59	9.5785	0	21.3777
Os04g0511200	11.8197	110.303	885.533	196.985	403.1	763	27.5967	1897.3	439.8	62.94	2186	9306.5	934.867
Os04g0550600	0	2.14233	10.2393	0	0	11.41	55.6393	17.475	45.75	0	4.9715	2.3505	3.54433
Os07g0164900	304.437	71.9833	20.8517	62.295	103.8	31.975	121.987	204.3	8.855	62.2	4.6075	0	38.1237
Os08g0467500	116.197	865.3	5463.17	92.46	12.21	151.742	440.6	487.85	183	77.57	77.515	357.27	4428.33
Os09g0456200	135.9	117	99.6133	153.925	140.5	143.85	766.9	671.1	336.5	23.42	41.675	0	37.36
Os10g0177400	120.11	9.504	0	139.487	67.18	0	4.31267	4.786	0	562.8	25.155	0	12.5
Os10g0564500	90.3733	287.033	1489.53	45.205	2144	180.265	46.7067	101.495	1127	399.6	1110.5	486.5	1620.27
Os11g0602300	97.6167	57.6167	51.7347	220.8	293.1	143.09	131.643	2160.15	159.4	486.7	308.65	10.214	46.16
Os12g0158600	0.368333	11.3607	120.203	7.2973	0	0	0.7757	0.6835	491.4	129.5	565.35	1121.3	115.034
Os12g0617400	145.187	37.296	113.533	88.335	36.64	168.56	9.79	0	0	2.195	1.3165	0	1.71523
Os03g0427300	1510.38	18722.7	67810.3	678.5	32570	108084	1529.37	12500.4	420600	9741	1425500	871350	130675
Os01g0762500	2043.31	30635.7	126029	584.9	7811	130455	1100.57	13120.5	652200	2490	1149000	2803000	221823
Os02g0268100	696.718	31915.7	159669	325.6	16610	111395	1505.09	7126.85	647000	3876	1893500	2376500	312410
Os10g0400200	1163.3	18550.3	74065.3	596.65	7451	109775	1419.78	9733.15	367700	1330	673650	1796000	138987
Os05g0349800	73.6727	343.533	6081.93	38.6023	36.64	262.05	4.939	66.665	473.7	8.782	45.92	944.37	9836.67
Os05g0569500	249.683	1449.9	10389.3	240.35	317.6	677.05	20.761	24.006	479.6	78.3	102.875	642.5	13409
Os08g0127900	0	0.488667	36.3203	0	0	0	0.262333	6.835	681.8	0	287.65	0	90.6933
Os03g0214200	242.467	380.167	213.37	188.75	79.39	263.55	242.303	103.9	11.81	75.38	22.155	0	311.633
Os07g0175900	205.233	514.067	946.033	291.85	85.5	373.7	61.0633	22.905	124	381.3	59.95	56.65	776.8
Os06g0563900	137.057	855.767	880.7	108.46	54.96	97.33	559.367	295.205	82.64	134.7	40.07	42.475	1122.63
Os06g0258000	6.78833	97.66	88.5427	6.483	0	1.426	8.28333	0.34185	0	5.123	1.9745	3.5395	200.8
Os10g0505900	68.79	27.4233	81.3433	19.87	348.1	15.2775	6.25367	0.34185	0	2.195	0.658	51.7025	149.973
Os01g0159600	0	1.466	147.096	0	6.107	0	0	0	584.4	0	4.6075	26.545	156.77
Os12g0183300	140.083	244.667	122.157	240.85	12.21	151.155	115.167	32.823	22.14	247.3	420.7	588.85	274.133
Os01g0909500	222.567	267.833	144.383	158.31	73.28	355.55	381.967	1695.65	804.3	137.6	249	229.45	148.767
Os02g0456100	1.631	341.417	258.854	0.4373	6.107	476.5	14.0333	258.123	0	101.7	1988	1320.2	638.457
Os01g0977300	30.168	127.103	205.559	22.88	6.107	540.5	0	12.65	29.52	22.69	845.9	202.8	453.797
Os01g0670800	133.077	272.253	307.2	92.09	103.8	60.985	85.28	43.078	23.61	87.08	25.08	0	383.1
Os01g0753500	227.243	623.9	119.247	263.9	24.43	11.7	248.5	152.45	12.54	138.3	65.515	0	311.367
Os01g0964133	537.8	1000.1	247.233	566.35	12.21	241.99	288.933	356.45	22.14	3830	1902.5	64.25	307.267
Os10g0498000	39.164	179.453	24.8898	26.84	0	2.8525	1.871	102.63	0	334.4	28.513	0	54.8067
Os07g0249900	116.18	304.967	162.557	56.985	128.2	271.35	39.2133	21.215	32.47	2.927	19.815	6.4705	78.5567
Os02g0596700	327.933	188.6	99.55	87.47	0	116.715	201.7	20.54	32.47	19.03	10.2385	125.835	44.3067
Os09g0321900	304.633	324.767	407	144.7	54.96	502.75	317.953	141.625	1820	652	2556.5	5463	427.8
Os01g0862300	174.967	688.133	329.08	265.9	79.39	89.06	225.533	129.15	680.3	569.3	869	1035.5	490.667
Os03g0826500	34.8933	381.953	133.004	94.635	85.5	953.2	96.7163	619.84	5376	39.52	1135.2	1597.5	369.1
Os05g0515400	190.126	374.133	103.83	180.7	18.32	565.85	44.443	51.045	1705	90.74	490.8	1099.05	188.9
Os05g0438800	1491.73	6298.33	14975.3	1024.5	9667	8589.5	637.933	3304	19260	4538	37365	46630	20210
Os05g0481900	39.6437	150.303	91.4633	11.68	6.107	27.56	36.9777	145.2	755.6	51.96	285.1	427.8	146.9
Os12g0145100	565.667	1040.63	847.4	917.6	1728	2844.5	953.567	2648	5578	359.3	4840.5	10694	704.7
Os06g0592500	54.2167	77.34	0.142033	22.3415	384.7	24.5575	22.3023	110.5	2.952	7.318	52.275	44.015	2.91533
Os08g0508700	48.75	65.41	755.7	22.54	262.6	436.36	43.197	13.73	544.6	370.3	2797.5	7209.5	522.667

## Sheet: ET
geneID	NE_04	CC_04	OVT_04	EN_04	NE_08	CC_08	OVT_08	EN_08	NE_16	CC_16	OVT_16	EN_16	AL_16
Os06g0166400	291.567	118.15	140.2	7.318	597.633	464.1	22.228	7.6045	305.367	145.25	98.88	44.245	328.933
Os06g0176700	34.0137	38.02	4.39333	12.44	29.47	3.053	0	5.7765	0.324633	139.38	0	0	9.41617
Os06g0178700	5.94567	3.0355	9.66233	4.391	59.4933	0	0.34185	0	118.665	5.5655	7.379	0	15.0244
Os06g0182100	3.91867	3.0528	12.54	0	0.258367	0	24.955	0	0	1.426	39.85	0	0.1258
Os06g0194000	972.2	982.75	3259.33	1030	662.167	1331	4265	2609.5	1245.37	1978.5	3564	5879.5	1202.47
Os06g0222400	138.343	39.11	49.1857	0	13.7503	0	59.5	0	3.287	41.48	66.41	0	0
Os06g0553700	9.38267	2.1865	0	0.7318	12.6933	0	0	0	0	0	0	0	0
Os06g0592500	54.2167	22.3415	22.3023	7.318	77.34	384.7	110.5	52.275	0.142033	24.5575	2.952	44.015	2.91533
Os06g0604000	986.733	384.35	28.1777	161	478.967	1380	20.595	1.9745	27.6967	87.72	26.56	0	22.48
Os06g0636000	8.31333	10.3855	0	0.7318	0.642	0	0	0.658	0	0	0	0	0
Os06g0639200	0	0	32.81	0	0	0	1.0255	0.658	0	0	0	0	0
Os07g0178100	185.8	227.65	142.623	1363	149.077	6.107	12.99	1492	216.44	80.345	382.2	427.145	355.8
Os07g0471900	9	0.4288	189.433	1.464	0	0	2.393	0	0.487	7.8	199.2	0	0
Os07g0617000	0	0	46.2467	0.7318	0	0	0	0	0	0	0	0	0
Os08g0356500	0	0.4288	14.97	0	0	0	0	0	0	0.6785	7.379	0	0
Os08g0366100	2094	1775	3497	5602	3879	1215	5376.5	22780	8428.67	4332.5	6433	21635	9481.67
Os08g0408500	119.86	103.325	190.8	8.05	194.153	470.2	508.5	1.9745	35.673	100.695	276	92.97	70.8567
Os08g0480200	7.21567	55.76	16.359	88.55	125.517	103.8	34.56	670.8	176.737	175.755	520.9	337.6	210.033
Os08g0508700	48.75	22.54	43.197	370.3	65.41	262.6	13.73	2797.5	755.7	436.36	544.6	7209.5	522.667
Os08g0521600	1730.33	1304.1	128.244	83.43	3237.4	806.1	47.86	10.5995	173.307	81.47	2.952	37.165	1602.23
Os08g0560000	0	0.4373	882.667	0	0.3837	0	1233.45	0	0	0	153.5	0	0.1286
Os08g0565200	204.32	176.05	2.80667	35.13	1382.67	335.9	17.13	2.633	1472.43	208.515	4.427	214.15	1979.67
Os09g0287000	3.05167	27.8895	2.00833	0	3.91	232.1	2.7455	0	15.6933	238.3	1.476	0	0
Os10g0536400	58.0867	42.985	123.097	30.74	8.274	18.32	328.35	1.3165	65.9287	3.531	149.1	0	5.7236
Os10g0558900	3.46333	0.8745	53.3443	0	0.2443	0	15.04	0	0.345	2.7825	140.2	0	0.1258
Os10g0560700	5.95233	3.4815	56.7967	0	6.881	0	0	0	1.055	2.035	41.32	0	8.437
Os11g0129700	80.883	104.89	2.51033	215.9	142.187	137.4	7.378	10.09	35.4167	3.5655	0	0	80.8033
Os11g0585900	31.8633	163.43	36.7923	292.7	85.422	0	95.7	67.49	179.767	1.76515	41.32	1017.75	248.533
Os12g0552500	143.97	193.27	906.667	9.513	468.767	1392	1687.5	41.31	399.667	476.7	1088	128.601	327.267
Os12g0623900	4278	3194.5	1121.73	11770	4436.33	7102	959.85	658.95	2400.33	1484.7	439.8	343.07	3081
Os02g0771600	40.639	64.105	1670.67	2.927	8.514	390.8	3969	8.921	33.8725	405.7	4449	0	7.752
Os03g0701700	350.433	283.55	1138.83	1419	551.533	116	1122	2563	722.067	379.58	2048	7002.5	1151.7
Os03g0324300	45.38	55.63	1124.43	12.07	227.87	6.107	386.8	20.18	482.3	108.755	487	151.505	471.6
Os07g0685700	49.02	55.275	180.967	19.03	5.70867	6.107	346.05	0.658	6.26833	34.69	94.45	8.62	11.3643

## Sheet: BR
geneID	NE_04	CC_04	OVT_04	EN_04	NE_08	CC_08	OVT_08	EN_08	NE_16	CC_16	OVT_16	EN_16	AL_16
Os01g0103600	138.467	189.8	77.09	1600	410.133	79.39	15.9195	376.95	331.667	54	50.18	103.535	345.033
Os01g0279800	393.7	330.75	645.6	62.94	257.933	195.4	154.985	28.6685	234.18	269.35	262.7	0	85.3133
Os01g0354200	16.269	60.88	9.234	239.3	117.71	12.21	47.69	27.75	251.913	5.705	0	0	184.5
Os01g0718300	509.6	229.15	155.99	136.8	200.4	824.4	44.16	59.815	382.767	243.865	0	112.305	224.8
Os01g0809300	882.933	445.9	1782.33	141.2	651.867	183.2	3502.5	87.595	975.1	790.8	703.9	429.7	483.033
Os01g0935800	2.077	36.89	0	1.464	0	0	0	0	0.426	0	0	0	0
Os02g0236200	163.133	248.25	1524.57	134.7	261.467	103.8	342.7	68.665	411.7	329.15	268.6	106.2	271.5
Os02g0465400	660.133	449	433.567	1308	579.967	54.96	697.45	179.35	568.367	240.81	146.1	5.31	559.2
Os02g0728500	2.12133	36.515	760.867	8.782	0.516667	0	1588.02	22.52	2.90133	0	466.3	0	0.771667
Os03g0136200	744.767	420.95	545.633	175.9	298.033	314.5	188.85	32.65	239.833	71.505	16.23	63.055	498.933
Os03g0440900	470.633	171.37	1033.07	106.1	462	317.6	1379	120.785	658.967	338.85	1266	336.95	536.133
Os03g0703200	35.08	69.71	130.217	61.47	33.8767	67.18	1274.55	144.615	33.0167	152.25	47.22	10.9975	53.6633
Os05g0133900	172.627	72.52	649.933	185.9	194.313	67.18	260.22	166.4	216.233	454.7	634.6	1.7695	292.633
Os05g0414700	24.21	10.408	419.033	233.4	32.0867	0	1030.2	13.89	172.408	3.87	4.427	0	40.9887
Os05g0491400	4525	2119.3	18.4723	1609	630.677	134.4	71.45	2.633	16.88	75.94	0	0	14.1186
Os06g0127800	23.0507	40.235	3.776	8.05	8.81567	0	1.3675	0	0	0	0	0	0.382967
Os06g0166900	36.4867	66.58	64.1667	362.2	103.75	36.64	499.7	905.65	188.367	549.82	2003	646.6	182.133
Os06g0274500	5.36667	1.749	1156.77	7.318	11.9157	0	1174.56	18.205	0	0	41.32	0	0
Os06g0547900	368.9	369.2	421	205.6	452.667	42.75	139.75	109.995	313.717	447.1	178.6	0	277.433
Os06g0552300	71.38	94.72	120.773	44.64	123.13	6.107	43.5	33.9335	39.9567	4.2785	5.903	0	61.59
Os07g0206700	961.367	814.05	323.567	1357	955.133	287	339.6	222.05	1048.9	238.45	57.55	24.775	802.6
Os07g0580500	10.2853	36.63	43.617	0.7318	2.43533	0	13.33	0	0.101433	6.9225	10.33	0	0
Os08g0276400	172.667	188.075	16.3263	89.28	247.97	0	26.695	14.9145	487.733	175.735	0	24.775	210.167
Os09g0293500	75.37	34.71	84.13	31.47	47.4967	6.107	0.34185	1.3165	408.533	174.246	0	0	284.133
Os09g0565600	114.143	62.21	80.0183	364.4	99.59	0	1.88	84.775	344.363	73.0892	8.855	0	272.133
Os11g0525200	782.5	632.4	260.933	704.7	624.9	958.8	400.5	123.795	565.3	153.9	95.92	126.75	766.833
Os03g0602300	211.367	482.2	128.767	81.96	110.573	824.4	765.4	29.105	88.267	937.65	1399	31.855	80.15
Os06g0600400	12.663	3.9273	0	2.927	57.5633	0	341.85	0	126.637	108.1	0	0	3.47933
Os12g0617900	135.847	242.3	397.23	172.7	210.333	201.5	711.5	119.7	446.967	531.8	200.7	0	197.367
