# Supplementary material for: Genome Wide Analysis of the Transcriptional Profiles in Different Regions of the Developing Rice Grains
Source: Rice (N Y). 2020 Sep 7;13:62. doi: 10.1186/s12284-020-00421-4 (PMC7477059; doi:10.1186/s12284-020-00421-4)
Supplement: Supplementary file 11 — Additional file 11: Table S5. Expression level of transporter genes in each tissue and grain development stages. [file 12284_2020_421_MOESM11_ESM.xlsx]

## Sheet: ATP
Table S5 List of differentially expressed genes related to transporters
OVT: Ovular Vascular Trace; CC: Cross Cells; EN: Endosperm; NE: Nucellar Epidermis and AL: Aleurone Layer. The data values represent the normalized reads at 04, 08 and 16 DAF.
GeneID	NE_04	CC_04	OVT_04	EN_04	NE_08	CC_08	OVT_08	EN_08	NE_16	CC_16	OVT_16	EN_16	AL_16
os03g0100800	94.44	27.45	1.506	68.79	13.312	1118	2.393	11.19	19.18	0	0	0	5.10933
os11g0446500	45.9423	51.835	116.8	1068	305.867	18.32	1678.63	405.55	282.3	257.3	1.476	187.785	344.733
os06g0488600	269.847	137.74	249.2	88.55	49.15	73.28	1026.35	40.295	126.163	127.725	20.66	40.705	131.867
os03g0689300	1700.23	932.5	241.433	5310	6259.67	451.9	1341.35	327.9	8596.67	4052	224.3	484.9	11327
os04g0353000	131.713	111.82	27.04	57.08	76.17	1655	1.373	28.37	157.603	224.85	230.2	122.45	102.18
os07g0191200	1863	999.8	242.633	21840	2431.93	378.6	141.1	346.7	2748.3	2030.25	425	84.95	10340.3
os12g0638700	6.64467	35.773	271.367	234.2	1.3953	0	71.57	1.3165	33.0267	9.4355	30.99	0	132.427
os03g0120100	524.967	322.3	200.11	985.7	753.833	24.43	177.11	185.1	477.233	232.035	0	157.85	566
os11g0485200	91.5667	81.03	92.3067	121.8	154.42	464.1	489.94	18.205	98.0033	116.802	0	0	96.2133
os04g0656100	1804.67	1406	24430	8422	519.367	1295	21140	720.5	567.177	1836.05	7506	613.35	369.833
os10g0184300	395.2	415.5	1340.3	180	370.1	757.3	1238.85	92.5	365.167	469.25	397	296.45	320.967
os03g0183900	195.113	161.59	13.7133	70.25	4.62867	366.4	18.8	3.291	4.62667	29.195	14.76	0	2.973
os11g0169900	860.433	525.35	2778.33	1201	683.3	1899	5054	440.75	1291.6	834.95	1283	195.1	1578.33
os02g0175400	395.2	291.65	192.6	802.8	61.6867	0	28.375	17.4785	48.39	17.985	79.69	0	66.0733
os01g0610100	653.067	376.1	1158.03	374.7	323.533	1478	1806	166.8	399.667	459.75	915	218.95	285.433
os04g0643100	752	663.6	782.4	76.84	473.533	262.6	870.85	97.825	196.56	278.15	405.8	116.2	201.633

## Sheet: Protein
GeneID	NE_04	CC_04	OVT_04	EN_04	NE_08	CC_08	OVT_08	EN_08	NE_16	CC_16	OVT_16	EN_16	AL_16
os03g0719900	160.603	86.165	100.313	210.8	184.293	293.1	4.7915	1345	715.033	389.8	892.8	1911	392.467
os10g0579800	145.13	62.17	79.08	14.64	157.043	1020	32.2	0	234.1	166.975	63.46	21.235	166.477
os01g0871600	9.319	3.048	978.233	0	199.445	30.53	1010.45	8.263	1.29913	1.2215	638.3	0	0.203
os12g0638200	59.5667	31.795	13.7243	5.854	2.42	0	0	0	34.4567	8.555	0	0	76.2833
os05g0431700	1.58667	62.71	7.07267	0.7318	1.522	122.1	25.7355	0	6.25067	73.52	44.27	3.5395	0
os05g0410900	0	0	75.63	0	8.717	0	0	0	28.74	3.87	79.69	0	5.72067
os01g0872000	0.692333	0.4288	9.09233	0	0.125333	0	12.003	0	0	0	36.89	0	0.744
os04g0441800	36.7003	10.883	4.88333	0.7318	31.2607	0	63.805	0	6.08233	15.75	48.7	0	0
os11g0282800	64.9133	41.325	16.4383	5.123	0.733	207.6	93.865	74.955	5.1029	6.9225	11.81	647.25	7.41267
os03g0823500	166.637	126.54	729.167	40.98	399.087	30.53	880.1	7.093	64.1133	168.05	366.7	10.62	315
os06g0581000	143.573	73.02	91.4433	10.98	191	73.28	172.35	2.633	413.533	215.2	239.1	69	385.167
os03g0751100	6.96067	1.312	1526	0	152.219	18.32	1256.65	1.3165	5.54	1.76515	2031	3.5395	0.2002
os04g0491350	44.0733	15.2355	0.502	4.391	0.258367	0	43.415	3.9495	2.83533	0	0	0	0.888667
os04g0542800	36.55	20.825	1477.3	11.71	4.78037	103.8	573.8	0	0.69	23.965	342.4	0	0
os01g0902700	1.38467	62.3	26.4477	0	0	24.43	0	0	0.242957	1.426	0	0	11.3127
os07g0603800	184.317	54.86	29.2283	306.6	153.567	61.07	73.85	10.5995	201.03	111.4	0	0	599.7
os06g0125400	24.3767	25.7355	26.7757	113.4	36.535	0	0	281.65	186.7	6.105	0	913.6	190.637
os01g0913300	122.26	70.01	41.9743	428.1	402.467	134.4	3.4185	1413.5	107.057	291.91	808.7	303.45	134.8
os04g0524900	13.5917	17.9188	1.77967	84.16	28.648	0	0	142.95	22.95	0	0	0	63.0633
os06g0264500	15.8513	64.58	330.433	1.464	49.6483	24.43	583.35	4.9715	556.063	200.95	258.3	60.15	536.547
os10g0579600	52.1633	46.52	16.999	11.71	79.3467	250.4	4.7915	2.633	72.0867	20.5	14.76	11.3745	125.17
os04g0390500	272.227	71.25	64.0567	121.5	123.033	189.3	0.6835	17.18	512.833	389.1	20.66	159.44	244.367
os10g0370700	0	22.845	0.502	0	6.52503	18.32	0	0	1.96117	2.713	0	0	19.495
os04g0464400	0	0	11.1793	0	3.88667	0	0	0.658	80.3167	69.424	5.903	0	28.0767
os06g0705600	0	0	0	0	0	0	0	0	49.8667	0	0	0	0.0643
os11g0426100	0	0	0	348.3	0	0	0	62.74	0.222667	355.45	32.47	272.45	12.3923
os01g0872100	16.995	12.158	80.2467	0.7318	35.2133	0	39.89	3.9495	2.67833	2.035	144.6	0	11.8347
os03g0235700	171.507	19.0075	27.471	56.35	18.792	18.32	6.8535	25.88	238.33	156.845	11.81	0	158.833
os02g0716800	18.4497	58.349	0.251033	0	10.837	451.9	0.34185	164.9	32.38	252.5	153.5	365.95	70.2933
os03g0235900	59.9033	201.5	99.5927	248.1	171.233	12.21	1276.85	1103.5	361.867	378.15	30.99	857.5	312.333
os08g0155400	97.7973	44.255	156.333	13.17	2.0453	256.5	470.795	0	5.78833	90.15	124	0.7835	2.009
os11g0283500	2.12133	1.732	232.6	2.195	6.11633	0	7.5485	0	14.542	69.3785	7.379	0	5.78233
os02g0689900	0	0	9.97	0	0.642	24.43	302.05	0	10.1007	274.55	832.3	0	5.87867
os01g0556700	9.526	10.29	1112.43	0	4.882	0	1776.7	4.3135	0	0	430.9	0	0
os11g0235200	0	9.185	147.004	0	0.250667	0	116.25	0	0	1.426	183	0	0.377333
os01g0872600	2.858	8.6865	62.6067	7.318	0	0	6.155	1.3165	0	0	0	0	0.1258
os01g0761400	6.784	16.83	7.48333	10.25	100.133	12.21	0	5.265	387.113	298.05	0	83.7505	75.7727
os02g0633300	0	10.06	244.581	10.98	11.1783	0	118.035	11.85	7.60667	1.76515	0	0	2.41933
os01g0871500	113.36	126.1	191.113	5.123	250.23	684	487.05	13.2325	56.5967	86.815	768.1	7.457	26.2467
os02g0649900	8.524	41.73	0	4.391	0	0	0	89.73	29.8767	1.426	0	301.634	50.61

## Sheet: Sugar
GeneID	NE_04	CC_04	OVT_04	EN_04	NE_08	CC_08	OVT_08	EN_08	NE_16	CC_16	OVT_16	EN_16	AL_16
os05g0567700	29.78	24.0265	1.255	23.42	201.907	0	4.102	15.865	122.243	1.426	0	53.1	212.833
os11g0135300	32.9567	8.2515	24.3427	8.782	0	0	0	0	21.13	0	2.952	0	0
os04g0453200	37.9067	40.02	87.82	5.854	3.314	0	4.444	0.658	7.99267	131.4	39.85	0	0
os03g0594400	0	0	22.1667	39.52	0.125333	0	0	0	0	1.3565	0	0	0.8698
os12g0132500	27.6967	4.2963	0.969667	492.1	3.74667	0	0	0	0.1116	0	0	0	0
os09g0394500	28.6333	147.4	59.2567	12.81	16.135	91.6	41.935	7.6045	32.3067	184.63	55.34	0	66.4533
os05g0536200	1028.33	801.4	822.767	5777	474.4	543.5	1022.9	129.305	1220.3	132.22	203.7	59.225	1042.8
os10g0579200	246.167	102.065	89.54	199.8	356.667	36.64	100.15	595.8	978.067	313.17	100.4	2436.1	840.7
os09g0452300	25.8933	161.7	56.36	17.93	37.6233	250.4	0.8545	55.865	78.3033	165.37	0.7379	16.48	89.94
os05g0579000	209.733	158.45	344.3	109	186.667	586.3	468.55	390.4	329.833	346.9	1522	1326	409.867
os07g0559700	22.4133	6.56	0	14.64	113.493	0	3.0765	0	261.493	57.05	0	0	7.98967
os04g0453400	95.1567	39.625	145.573	24.15	28.8293	0	9.915	0.658	3.837	18.255	33.94	0	20.3833
os03g0197100	106.677	345.825	391.167	34.39	1.03333	0	150.643	0	4.03667	60.4415	79.69	0	0
os07g0151200	0	5.5915	0	0	4.57503	0	0	0	15.3573	12.215	7.379	0	4.991
os03g0363600	249.607	342.1	5.87433	103.9	14.0867	6.107	0	3.9495	15.6937	173.45	2.952	0	6.58233
os03g0101300	27.4633	24.37	160.58	16.1	0	0	42.73	0	5.58	0	292.2	0	5.19167
os02g0573300	68.6033	120.75	213.45	68.79	47.5367	1179	1015.26	102.02	75.6703	229.95	149.1	138.55	79.5167
os09g0297300	1277.1	298.85	12.4144	23.42	762.653	1185	0	0	12.4567	67.995	0	0	0.818667
os07g0131600	0	19.635	1.871	0	29.048	6.107	400.2	0	59.3303	37.4885	0	11.505	48.73
os11g0135900	65.0167	23.03	7.78333	41.35	89.5933	0	15.385	70.96	185.9	8.3485	0.7379	22.675	152.973
os09g0268300	0	89.245	0	4.391	0	232.1	0	2.633	0.588333	1.76515	0	0	0
os04g0511400	55.77	33.945	7.87	64.4	96.4173	0	0	0	0.0608667	0	0	0	4.13167
os01g0588200	335.567	361.4	473.867	3930	401.733	24.43	440.8	2151.5	172.767	181.05	1660	1170.7	223.967
os02g0229400	171.6	155.8	613.433	372.5	69.0333	128.2	140.8	54.25	325.3	235.7	228.7	10.62	285.233

## Sheet: Metal
GeneID	NE_04	CC_04	OVT_04	EN_04	NE_08	CC_08	OVT_08	EN_08	NE_16	CC_16	OVT_16	EN_16	AL_16
os12g0616500	1.57833	0	0	0	14.666	0	0	0	23.0833	15.69	0	0	22.9567
os03g0208500	122.707	68.755	1224	20.49	82.59	12.21	684.45	0.658	88.448	99.47	85.59	0	15.5037
os02g0564300	17.2433	43.47	18.4133	11.71	24.5687	6.107	7.18	6.288	58.1033	202.01	11.81	0	59.8867
os05g0198400	35.4183	27.56	660.967	5.123	8.20733	67.18	266.315	1.3165	17.1298	7.46	463.4	0	17.779
os04g0533900	26.2567	11.2185	18.4787	16.1	63.4267	6.107	0	12.7595	375.7	102.975	1.476	10.809	630.567
os05g0400600	55.0967	170.45	109.381	26.34	56.7833	0	287.68	23.47	36.5633	10.855	8.855	1.567	31.08
os01g0309800	0.692333	2.1778	126.093	0	1.00267	0	16.41	0	2.61267	30.065	187.4	0	2.00053
os04g0415600	1.05233	7.394	0.251033	0	6.93067	54.96	0	0	0.7091	7.0615	0	0	1.41233
os01g0130000	14.2213	67.22	27.8667	62.94	251.86	36.64	109.05	348.25	1514.27	882.75	188.9	1321	789.7
os08g0467400	115.49	104.135	772.6	294.9	174.503	30.53	755.05	161.05	422.933	317.1	45.75	44.8255	382.9
os04g0613000	0	22.725	2.76133	292.7	0	0	0	0	8.83867	0	0	0	0.897467
os06g0676000	265.1	158.9	22250	428.1	48.13	122.1	10360	12.5745	126.545	84.3285	3971	0	229.5
os01g0826000	17.4247	2.1778	3376.67	5.123	4.82933	6.107	4991.5	4.3135	15.5067	152.96	1806	0	0.6264
os07g0257200	4.15333	102.281	6.28567	16.1	0	6.107	0	0	0	0	0	0	0
os03g0667300	0	0	0	0	15.7067	0	0	0	0	0	0	0	0
os06g0700700	3.36733	1.3033	8.44333	168.3	112.613	0	16.43	24.0585	147.313	0.33915	2.952	59.605	121.017
os03g0178100	40.6783	25.7415	42.3533	41.71	71.9293	0	0	28.145	324.43	271.45	0	208.85	107.36
os08g0207500	41.5873	7.4238	225.387	5.123	0.125333	0	592.55	4.3135	68.75	37.1075	197.8	3.5395	64.5033
os01g0125600	99.3083	57.2515	17.6067	365.9	3.521	0	8.205	160.05	3.72967	0	17.71	0	10.5757
os05g0461900	0	0	0	0.7318	0	0	0	0	10.3733	0	10.33	0	8.96767
os03g0345700	214.073	62.865	254.7	0.7318	234.077	54.96	86.41	4.3135	156.2	226.25	566.7	3.5395	143.133
os06g0690700	79.4067	179.95	61.8357	76.11	76.2833	79.39	123.51	515.9	139.48	192.6	153.5	1250.5	78.22
os07g0258400	13.2657	17.34	33.3057	70.99	283.937	659.6	123.05	181.305	15.48	1.0175	335	0	2.27533
os09g0396900	104.303	48.825	0	38.05	591.433	30.53	48.2	9.283	47.11	48.515	0	0	124.207
os06g0566300	15.2673	10.025	0.753	7.318	164.737	0	18.8	18.1385	142.837	31.88	0	14.335	229.667
os05g0119000	0	0	67.07	1.464	2.099	6.107	282.325	3.291	6.68	1.76515	128.4	0	15.8167
os02g0196600	333.863	63.55	1044.2	612.5	149.397	0	123.53	655.1	279.667	312.01	286.3	198.695	382.867
os04g0556000	92.5167	80.605	59.7233	91.48	315.733	238.2	9.6	75.68	1518.2	1139.35	88.55	381.95	492.133
os09g0109800	139.267	264.5	186.567	1051	110.45	213.7	241.55	442.7	253.557	185.85	25.09	3.134	636.467
os01g0927300	3.963	1.749	559.033	2.927	2.36233	0	189.765	0	0	13.7075	30.99	0	0
os10g0440500	0.692333	0.8745	0.251033	0	0.728333	0	3.4185	0	45.0072	0	23.61	0	61.02
os01g0503400	59.4667	41.265	2.76133	8.782	28.662	0	0	5.265	63.2227	232.65	95.92	0	6.528

## Sheet: AA
GeneID	NE_04	CC_04	OVT_04	EN_04	NE_08	CC_08	OVT_08	EN_08	NE_16	CC_16	OVT_16	EN_16	AL_16
os05g0424000	1.21833	1.3033	3246.67	0.7318	0.258367	0	170.25	0	0	2.8525	112.2	0	0
os06g0228600	0	0	0	32.93	0	0	0	0	0	0	0	0	0
os01g0882800	0.894333	0	400.2	0	0	0	56.4	0	0	0	2.952	0	0
os12g0181500	1.58667	0.21865	1678	1.83	0.509033	0	98.67	2.1565	0	0	93.71	0	0
os12g0181600	0	0.21865	176.983	1.098	0	0	160.65	2.1565	0	0	11.07	0	0
os12g0580400	78.9667	39.405	115.473	2.927	64.4267	12.21	222.2	14.55	110.423	133.73	214	0.7835	59.36
os02g0802500	57.46	35.225	744.667	46.1	994.333	317.6	1662.2	114.205	1983.07	308.55	395.5	10.62	3591.67
os11g0195600	5.04167	32.77	259	4.391	0	164.9	139.3	1.9745	4.539	61.215	10.33	1.7695	12.3597
os03g0244600	0	1.312	20.8423	0	0	0	0	4.9715	0	4.2785	0	0	0
os03g0576900	278.7	196.05	92.5767	643.3	1699.33	0	279.35	470.65	2222	696.05	301.1	266.35	2271.67
os03g0654400	11.2673	3.936	215.43	32.93	85.0433	0	674.65	98.575	40.2333	102.4	678.9	31.246	111.49
os12g0156866	10.1123	5.2225	207.033	2.927	43.9633	0	10.255	1.9745	0.4072	0.713	47.22	0	12.7367
os01g0621200	28.3583	20.0505	0	4.391	92.0233	0	377.175	0.658	47.0003	71.5025	146.1	0	3.972
os12g0194900	327.167	129.08	232.583	70.25	190.633	372.5	6.495	6.58	840.1	548.5	417.6	1.7695	131.069
os03g0644400	73.6667	153.57	589.147	79.77	90.2133	0	8.205	432.85	354.2	735.05	91.5	866.4	140.633
os02g0700500	73.51	29.659	36.9057	11.34	320.967	42.75	9.57	4.6075	263.293	18.8791	1.476	35.165	489.7
os07g0134000	90.8167	145.05	1292.4	2.927	550.933	354.2	1521.5	6.9465	267.417	89.45	379.3	162.8	828.633
os06g0644200	1529.67	687.35	1572.33	845.2	673.867	592.4	6224.5	49.21	2064.17	1568.3	237.6	0	774.233
os04g0460300	0.526	2.6153	0	3.659	0.376	0	7.52	3.9495	123.894	11.19	0	38.935	180.543
os12g0623500	404.967	372.15	363.267	204.2	377.633	354.2	454.5	2655.5	377.9	695.3	625.7	4166	435.6
os02g0101000	83.0767	150.75	1000.91	201.2	10.8753	250.4	51.78	13.5285	497.463	0	75.26	0	176.943
os04g0462400	46.7563	27.42	31.2367	6.586	179.4	24.43	46.15	0	268.93	164.74	10.33	0	33.8967
os02g0727100	1.631	193.15	0	3.659	4.15333	0	0	0	0	83.445	0	0	0
os02g0191300	26.1327	26.02	59.3	131	15.4857	36.64	44.47	966.25	43.9	299.35	0	1059	80.0767
os01g0825800	101.93	101.805	20.6033	8.782	1.3953	1057	14.703	141.55	16.1167	15.1335	180	0.7835	15.4157
os04g0470700	36.9333	73.075	138.057	19.76	26.227	103.8	1263.7	15.865	129.813	381.3	39.85	73.934	51.7127
os07g0100800	0	44.199	164.091	4.391	0.502667	0	38.97	179.35	0.8169	3.222	28.04	350.1	0
os04g0659800	0.368333	29.6705	11.8067	13.17	11.691	0	0	89.655	75.1363	0	0	0	109.73
os01g0878700	1.789	40.345	4.324	16.1	36.517	73.28	2.735	66.03	710.167	645.1	10.33	71.815	699.6
os02g0184200	885.9	708.15	1405.73	427.4	1047.03	561.8	2939	167.45	315.867	183.735	1907	15.93	436.733
os05g0156900	1694.8	1061.4	320.12	142	4212.13	726.7	193.15	106.05	14.301	77.076	0	0.7835	26.886
os02g0670900	303	527.15	230.997	57.08	205.367	61.07	171.05	2.633	240.933	307.75	165.3	2.553	254.767
os06g0556000	120.53	99.775	27.5	95.87	364	1857	46.49	31.735	166.34	238.715	14.76	0	228.423
os12g0485600	191.167	147.71	61.8267	93.67	63.9033	54.96	1.0255	3.9495	491.98	525.8	0	0	45.476
os06g0178900	1784.8	1487.2	2353.43	1217	2035.67	238.2	167.305	83.79	1705.73	216.015	913.5	290.9	3092.33
os07g0662800	0.526	16.92	2.12203	43.91	0.125333	0	0	183.6	4.9	8.7575	0	0	23.944
os11g0155500	4.55867	1.732	697.6	0	2.56533	0	395.15	4.3135	0.446333	1.426	243.5	0	0.818667

## Sheet: N.S.P
GeneID	NE_04	CC_04	OVT_04	EN_04	NE_08	CC_08	OVT_08	EN_08	NE_16	CC_16	OVT_16	EN_16	AL_16
os01g0593700	0	0	0	0	0	0	0	26.83	0	0	0	498.8	0.1286
os04g0652400	172.867	152.85	753.967	723.8	1289.87	85.5	145.695	186	2975.3	107.06	53.13	313.05	3335.67
os06g0143700	17.026	13	9146	53.42	7.62367	42.75	5588.5	0	15.1052	211.55	2649	49.55	0.167433
os01g0719300	119.767	46.66	0	22.69	331.667	244.3	0	14.55	1824.83	1689.65	11.81	5.31	616.033
os03g0161200	32.8267	249.65	849.167	20.49	16.525	140.5	2606.2	0.658	7.952	90.47	29.52	0	0.223233
os02g0809800	761.117	310.45	3.74333	314.7	1249.5	85.5	11.628	56.675	6397.16	4916.5	587.4	0	329.97
os01g0110100	1.42067	0.8661	556.1	7.318	7.75	0	1003.6	0	0	0	547.5	0	0
os09g0570400	52.6	203.9	98.9	423	290.7	2076	48.27	308.25	519.533	296.05	194.8	234.2	929.733
os01g0852200	250.167	297.45	891.867	193.2	290.367	397	44.81	233.55	458.4	669.25	355.7	0	181.6
os04g0186400	0	6.22	0.502	0	0	0	0	0	5.21	161.055	0	0	0
os02g0593500	5.173	31.764	0	13.17	0	317.6	38.4325	0.658	2.03167	27.13	69.36	0	6.5655
os06g0493600	6.81367	0.8745	250.133	2.195	3.796	0	35.21	2.633	104.858	1.0175	53.13	0	2.53
os01g0704100	0	0	94.5367	0	0	0	83.515	0	0	1.426	1.476	0	0
os02g0595900	0	0	55.7167	0	0	0	1.3675	0	0	0	0	0	0
os04g0509600	0	0	0.502	0	0	24.43	0.34185	0	2.59137	55.71	44.27	0	1.543
