# Supplementary material for: Genome Wide Analysis of the Transcriptional Profiles in Different Regions of the Developing Rice Grains
Source: Rice (N Y). 2020 Sep 7;13:62. doi: 10.1186/s12284-020-00421-4 (PMC7477059; doi:10.1186/s12284-020-00421-4)
Supplement: Supplementary file 12 — Additional file 12: Table S6. Expression level of transporter families in each tissue and grain development stages. [file 12284_2020_421_MOESM12_ESM.xlsx]

## Sheet: Sheet1
Table S6 List of differentially expressed genes related to different transporter families
OVT: Ovular Vascular Trace; CC: Cross Cells; EN: Endosperm; NE: Nucellar Epidermis and AL: Aleurone Layer. The data values represent the log2 expression at 04, 08 and 16 DAF.
Transporter Family	GeneID	NE_04	CC_04	OVT_04	EN_04	NE_08	CC_08	OVT_08	EN_08	NE_16	CC_16	OVT_16	EN_16	AL_16
ABC	Os01g0609900	3.57188	4.4851	2.75916	5.36632	5.03181	0	0	2.9222	5.56783	3.33578	1.30801	0	8.24492
ABC	Os01g0695700	2.75887	2.82538	12.7091	3.05624	2.74574	0	11.2958	0	2.82809	7.19451	11.6974	0	0.612588
ABC	Os01g0723800	6.57445	5.42223	5.08378	6.58691	7.04381	0	6.86192	0.729444	4.61332	0	8.604	0	6.95012
ABC	Os01g0902100	0.759014	2.51735	1.70458	4.91982	0.983556	0	0	1.21195	6.41267	5.13873	4.7845	3.74308	6.84641
ABC	Os01g0904200	6.23368	8.83621	5.57622	7.09908	6.01911	9.62352	0	2.86552	5.2114	5.26322	1.98258	0	3.77961
ABC	Os01g0911300	5.30755	6.58128	6.73575	4.27053	6.43079	8.56834	7.74147	9.21079	7.30305	8.19746	9.8782	11.0644	7.25405
ABC	Os02g0211000	10.4967	8.80155	3.49117	10.2155	8.63783	5.80632	4.69794	2.10131	8.1919	8.84158	0	0	6.5155
ABC	Os02g0288400	3.45899	2.64386	0	6.37434	0.815329	0	0	3.83112	0	0	0	5.25418	0
ABC	Os02g0323000	4.86427	5.7498	4.91249	5.23228	5.9852	7.78725	2.02733	3.10509	9.02814	9.15267	0	0	6.10273
ABC	Os02g0575500	5.14581	7.30104	2.52857	2.43055	2.16693	8.80349	4.89833	0.729444	4.62154	7.76885	3.06678	0	2.76181
ABC	Os02g0693700	7.50727	6.31497	2.91648	5.55766	5.29815	5.95582	3.53543	3.26679	1.49876	4.88387	0	0	0
ABC	Os02g0816600	4.39381	4.52482	4.98287	4.9542	7.16517	5.23419	4.75836	3.72394	6.32337	5.23247	4.7845	0	7.75911
ABC	Os02g0826500	8.53696	8.26632	6.87897	11.4445	9.87221	7.78725	7.40412	10.4579	9.75939	9.93524	5.71836	9.80711	9.3018
ABC	Os03g0142800	10.792	9.2182	9.66782	10.3987	12.0636	8.49705	10.6639	9.06137	13.1558	12.0454	9.81105	9.73462	13.3813
ABC	Os03g0157400	2.80123	0.906506	7.74396	4.58796	0.315334	0	0	0	6.34837	2.80209	0	0	5.04905
ABC	Os03g0859500	3.95187	7.2817	7.3339	5.93097	5.18282	6.32894	3.30641	7.19328	6.4599	8.61139	0	8.39998	5.27078
ABC	Os04g0209200	5.24945	4.73796	1.17313	5.99865	3.98295	8.10748	9.14445	4.23573	4.18211	3.57543	0	0	5.55716
ABC	Os04g0209300	6.49025	6.12608	1.85732	3.74846	5.71991	0	0	4.19022	8.38774	5.86617	3.6792	0	7.05781
ABC	Os04g0528300	7.60901	7.59246	4.39385	4.98823	8.97585	0	1.76256	4.29068	9.3226	5.53559	7.98527	7.20848	10.2969
ABC	Os05g0119000	0	0	6.08895	1.301	1.6318	2.82924	8.14631	2.10131	2.94111	1.46736	7.01569	0	4.07182
ABC	Os05g0196100	5.31578	5.40786	1.52155	6.15482	7.54174	0	2.25111	4.35896	6.41757	4.28836	0	4.06411	7.20261
ABC	Os05g0222200	8.45135	7.91895	1.90663	6.43663	6.53263	8.68018	2.61589	2.40966	3.54737	5.37016	0	0	2.96224
ABC	Os05g0323800	5.00576	6.02004	6.11152	5.26003	6.75413	10.3399	7.11426	4.56946	5.55438	7.56868	6.01033	0.834711	7.16222
ABC	Os06g0128300	6.86806	6.29627	8.30214	5.62352	7.16625	4.66846	7	5.26997	7.1809	6.85736	6.82273	0	7.32942
ABC	Os06g0158900	2.12675	1.75873	2.2459	8.76222	6.73822	2.82924	1.24671	9.16239	7.28837	7.15932	8.78888	9.99453	7.66557
ABC	Os06g0184700	1.07382	0.523361	6.66945	8.12825	0.315334	2.82924	0	6.80349	1.05334	0.747173	3.06678	0	3.68145
ABC	Os06g0503100	4.92093	6.31225	2.58456	1.301	2.08134	9.31311	0	1.57265	0.449253	2.98596	0	0	0
ABC	Os06g0589300	4.90495	3.93734	1.70458	5.60199	4.19863	0	0	0	0	0	0	0	0
ABC	Os08g0167000	0.92169	0.900026	10.7745	0.792272	0.793272	0	8.61747	0	0	0.472072	5.83491	0	0
ABC	Os08g0384500	0.45242	0.523361	4.9836	4.77294	0	0	7.29241	0	0.67729	4.3991	3.6792	0	0
ABC	Os08g0398000	9.44052	8.4363	4.65918	9.49546	7.00308	6.71149	5.15522	6.3267	7.37197	7.21837	0	8.90704	8.16054
ABC	Os09g0250700	3.83599	6.21228	5.15822	6.43663	4.39999	10.7557	2.25111	6.67659	4.59515	7.48744	3.83592	0	1.439
ABC	Os09g0250800	0	3.46728	0	1.67582	1.30217	0	1.24671	0	8.84398	6.0268	0	7.29232	8.77873
ABC	Os09g0572400	7.95109	8.21456	6.55269	8.26866	8.88468	9.0561	4.87873	6.24831	10.2263	9.0356	9.69244	7.07253	10.3912
ABC	Os10g0205500	4.89643	4.4522	0	4.42559	7.16718	0	0	1.21195	8.88123	7.81602	0	0	6.07676
ABC	Os10g0432200	7.7894	8.71853	6.63572	8.24935	7.754	5.45121	4.64847	7.56567	7.32433	7.26866	4.62117	10.1911	8.21091
ABC	Os10g0533100	5.01123	5.68328	5.04701	2.22002	3.70576	7.9384	2.25111	2.57809	1.71032	4.70238	2.78722	0	2.10199
ABC	Os11g0135300	5.08562	3.20969	4.6635	3.29013	0	0	0	0	4.46793	0	1.98258	0	0
ABC	Os11g0135900	6.04476	4.58676	3.13477	5.40429	6.50133	0	4.0343	6.16912	7.54612	3.22473	0.797345	4.56529	7.26654
ABC	Os11g0155600	8.90298	8.77528	6.23324	8.37417	10.2932	11.3185	6.47816	6.0301	10.0252	9.69035	7.95942	4.6879	9.62863
ABC	Os11g0177400	4.06924	3.3297	7.64916	0	6.71436	0	8.46597	2.40966	5.88709	3.68684	7.40259	0	5.16485
ABC	Os11g0216300	7.01413	6.8198	5.89061	7.85487	7.4966	8.72247	5.08491	9.3423	7.9629	7.04609	7.65607	10.4275	8.46339
ABC	Os11g0416900	0	4.346	6.41346	1.97343	0.315334	2.82924	4.0343	0.729444	0	5.845	6.16672	0	0
ABC	Os11g0546000	9.62735	9.6279	9.16507	12.5043	10.3983	8.07521	8.83447	11.3326	9.15397	8.85643	6.93074	10.2943	10.0097
ABC	Os12g0132500	4.84281	2.40498	0.977951	8.94574	2.24691	0	0	0	0.152638	0	0	0	0
ABC	Os12g0562700	0	5.19338	1.17313	4.52042	4.92061	0	0	2.64731	6.16625	0	0	0	5.4713
ABC	Os08g0544400	7.54769	6.67044	5.49078	5.80452	11.1941	6.53294	5.48736	6.60629	13.0663	10.8525	4.7845	9.23797	12.8837
ABC	Os12g0239900	4.93985	3.70399	7.92307	4.21412	4.84435	0	2.53257	2.72901	5.42792	0.421318	5.90761	0	5.06762
ABC	Os12g0409700	3.23522	2.64386	0	2.92334	6.50642	0	0	4.81744	4.01763	0	0	0	5.0346
ATCHX	Os12g0616500	1.36644	0	0	0	3.96956	0	0	0	4.58996	4.06091	0	0	4.58236
Cation	Os05g0400600	5.80984	7.42164	6.78635	4.77294	5.85258	0	8.17333	4.61294	5.23125	3.56742	3.30086	1.36008	5.0036
Cation	Os04g0415600	1.03727	3.06936	0.32312	0	2.98744	5.80632	0	0	0.773237	3.01105	0	0	1.27043
Cation	Os05g0198400	5.18659	4.83592	9.37061	2.61424	3.20278	6.09128	8.0624	1.21195	4.18029	3.08066	8.85922	0	4.23105
Citrate	Os09g0109800	7.13203	8.05257	7.55126	10.0389	6.80025	7.74618	7.92214	8.79344	7.99184	7.54574	4.70543	2.04754	9.31621
Efflux	Os01g0130000	3.92802	6.09212	4.85133	5.99865	7.9822	5.23419	6.78202	8.44812	10.5654	9.78749	7.5691	10.3685	9.62699
Efflux	Os01g0837700	4.66799	2.53444	0	4.8485	2.18766	0	0	0	0	0	0	0	1.73466
Efflux	Os01g0919800	0	0	4.61569	0	0	0	9.40642	0	2.95482	0	4.22574	0	0
Efflux	Os02g0745100	0.759014	0	10.6094	3.49185	5.56207	2.82924	10.9767	3.6837	10.1064	9.35294	9.12619	0	7.54299
Efflux	Os05g0461900	0	0	0	0.792272	0	0	0	0	3.50758	0	3.50208	0	3.31726
Ferritin	Os01g0279100	5.78982	9.25621	6.73421	5.89579	2.02928	11.2761	0	2.64731	4.80305	6.93958	0	0	2.24184
Ferritin	Os01g0508100	6.02385	5.4949	4.86443	5.28725	7.54767	3.72356	2.61671	7.47978	8.41982	7.51924	7.77742	7.78067	9.13887
Ferritin	Os01g0919900	10.8308	11.0725	7.41151	9.6664	12.1437	10.1812	8.8586	9.36632	11.5361	9.42028	7.53528	9.61047	12.1903
Ferritin	Os06g0127900	3.69469	5.06867	4.633	5.46532	1.47543	0	3.25475	0	0	0	0	0	0.295488
HMA	Os09g0272000	0	3.44095	6.39921	0	3.82137	0	2.90593	0	4.09483	7.74584	8.04275	0	4.41384
HMA	Os01g0125600	6.6483	5.86422	4.21775	8.51924	2.17664	0	3.20242	7.33136	2.24174	0	4.22574	0	3.53302
HMA	Os01g0309800	0.759014	1.66803	6.98974	0	1.00192	0	4.12184	0	1.85306	4.95722	7.55766	0	1.58522
HMA	Os01g0507700	0	0	5.7718	0	0.331552	0	5.38543	0	0.881012	2.04334	1.98258	0	1.9836
HMA	Os01g0826000	4.20357	1.66803	11.7218	2.61424	2.54333	2.82924	12.2855	2.40966	4.04498	7.26641	10.8194	0	0.701682
HMA	Os01g0927300	2.31121	1.45891	9.12937	1.97343	1.74946	0	7.57565	0	0	3.87848	4.99955	0	0
HMA	Os01g0933200	3.12928	4.07596	8.85019	4.65249	1.77777	6.09128	9.10578	8.0872	4.41235	7.54187	9.94661	8.46209	4.26604
HMA	Os01g0976300	0	4.38853	7.77873	3.17792	0.793272	0	5.99944	0	0	0	5.54689	0	0
HMA	Os02g0196600	8.38743	6.01235	10.0296	9.26092	7.23263	0	6.96035	9.35777	8.13271	8.29006	8.16641	7.64165	8.58446
HMA	Os02g0510600	6.23202	7.53683	3.8521	2.92334	2.55385	7.66178	0.751464	1.21195	6.59347	2.13471	1.30801	0	4.25588
HMA	Os02g0530100	4.06106	5.63938	8.65081	6.32247	7.67007	3.72356	7.94837	7.95507	6.0057	9.04989	9.50898	0	3.25369
HMA	Os03g0111400	0.609755	4.78581	2.86328	2.61424	5.22213	5.80632	9.23697	4.6343	5.63575	8.17443	8.6471	9.01081	6.23074
HMA	Os03g0120400	1.98962	3.84162	11.4073	1.301	3.7835	0	10.115	6.70591	8.35006	5.13873	9.43087	4.59574	0.792411
HMA	Os03g0178100	5.38123	4.74101	5.43807	5.4165	6.18843	0	0	4.86518	8.3462	8.08985	0	7.71321	6.75969
HMA	Os03g0345700	7.74868	5.99695	7.99831	0.792272	7.87699	5.80632	6.44973	2.40966	7.29646	7.82814	9.14898	2.18253	7.17126
HMA	Os03g0383900	0	0	5.10078	0.792272	0	0	5.1532	0	0	1.27858	0	0	0
HMA	Os03g0751600	8.26413	8.15987	8.70552	3.89724	9.47904	9.79198	9.87836	5.66035	9.42108	9.39906	10.2155	6.51175	9.3417
HMA	Os04g0244800	6.83319	7.42626	8.05998	7.2384	10.2021	9.10486	8.586	6.9884	13.3081	9.50968	9.48824	8.77558	13.1588
HMA	Os04g0390100	11.3587	10.4676	8.93762	9.53877	11.8644	9.0561	10.0152	12.6624	11.3607	12.19	11.6821	12.6587	11.1202
HMA	Os04g0533900	4.76854	3.611	4.28382	4.09592	6.00959	2.82924	0	3.78236	8.55727	6.70009	1.30801	3.56181	9.30279
HMA	Os04g0556000	6.54715	6.35059	5.92418	6.53107	8.30712	7.90207	3.40599	6.26078	10.5691	10.1553	6.48462	8.58101	8.94583
HMA	Os04g0667600	6.02897	5.94591	3.96135	4.03298	7.67407	3.72356	8.75477	4.76049	9.12937	8.19155	1.98258	5.55505	9.1011
HMA	Os07g0298900	5.78456	4.93744	5.85964	4.77294	10.274	5.80632	6.21335	7.35535	13.631	9.71776	9.07601	9.54776	14.1175
HMA	Os07g0671400	3.75496	5.53799	3.74549	1.301	0	2.82924	4.30801	0	0.73956	1.43082	3.06678	0	0
HMA	Os08g0205400	8.03012	8.29255	9.59787	9.56682	10.0455	8.61397	9.86604	8.2427	10.8634	9.30184	9.01123	9.50908	11.3984
HMA	Os08g0405700	9.20229	8.64061	4.19246	4.52042	9.66575	9.60103	3.30808	2.72901	7.6366	5.7359	4.43696	3.74308	8.28448
HMA	Os09g0364800	0	2.3008	7.08493	0	1.15164	0	3.7339	0	0	0	0	5.38353	0
HMA	Os09g0408500	0	0	0	1.88088	0.46048	0	0	6.26632	0.194423	0.794936	0.577151	0.606442	0.831094
HMA	Os10g0440500	0.759014	0.906506	0.32312	0	0.789381	0	2.14356	0	5.52379	0	4.62117	0	5.95466
HMA	Os10g0506100	6.36795	3.85	9.11383	4.60999	6.27947	3.72356	8.85736	4.53325	4.90561	6.06652	9.4824	0	4.57917
HMA	Os12g0421000	6.35584	6.50192	6.83356	1.97343	8.4331	8.16993	6.38655	2.72901	8.35931	9.2384	8.29416	5.38215	8.09733
HMA	Os06g0690700	6.32924	7.49945	5.97351	6.26885	6.27209	6.32894	6.96012	9.01374	7.13422	7.59694	7.27146	10.2894	6.30779
MATE	Os03g0571700	3.35111	4.33371	5.0825	1.301	0.574021	0	3.94542	0	0.314368	0	6.41143	0	0
MATE	Os03g0572900	5.46652	4.67025	3.70598	4.9542	4.17606	5.45121	9.49533	0.729444	7.39789	7.96	4.43696	3.01436	8.77479
MATE	Os03g0626700	0	4.0009	3.60514	1.301	4.86443	0	10.2822	0	6.99809	7.50502	7.62425	0	6.02807
MATE	Os03g0839200	2.15812	1.8506	9.80719	0	0	0	8.21675	0	0	1.27858	7.52356	0	0.703987
MATE	Os03g0858800	0	1.45891	5.42962	0	3.05282	2.82924	0	2.72901	5.86575	6.411	1.98258	0	2.87583
MATE	Os05g0554000	3.48792	4.87716	6.6362	4.91982	4.80684	0	7.92157	5.60955	8.17504	4.69619	6.96578	3.01436	9.11444
MATE	Os06g0495100	0	0	0	1.301	1.98028	0	0	0	5.08944	0	0	1.46963	6.57632
MATE	Os07g0502200	7.01242	5.42727	2.19251	4.03298	5.22599	4.27202	5.0703	0.729444	6.83272	7.95913	0	4.95815	5.55745
MATE	Os07g0516600	6.74497	5.78149	7.83952	3.3941	7.01171	0	0	1.21195	6.44802	4.47593	5.75836	0	5.93813
MATE	Os10g0206800	4.33985	4.65105	8.74819	6.07874	4.83036	0	9.37276	6.75081	5.9985	5.63474	6.91289	3.91695	5.39586
MATE	Os10g0344900	5.27929	4.87524	1.64249	4.09592	5.70598	0	0	3.40306	6.40406	1.27858	2.78722	0	4.73064
MATE	Os10g0345100	6.63442	5.38012	2.77913	5.28725	7.75154	0	2.97141	2.30728	8.02499	6.22786	2.78722	5.0291	8.44777
MATE	Os11g0129200	6.44554	5.82439	4.6711	7.77545	3.54806	8.73268	0	0	3.774	3.51765	1.30801	0	0.526403
MATE	Os12g0125500	6.61329	8.55209	7.31789	6.56209	3.97545	0	5.08502	0	7.04893	5.56925	0	0	2.77367
MATE	Os12g0126000	7.34725	6.67271	3.95016	8.65642	4.24621	7.04767	0	0	4.50016	5.32229	3.9782	0	1.43189
MATE	Os12g0615700	8.24858	7.80478	1.18036	7.80864	1.73017	3.72356	0	1.21195	2.95655	3.86443	1.30801	0	3.56857
NRAMP	Os01g0503400	5.91807	5.40139	1.91124	3.29013	4.89054	0	0	2.64731	6.00501	7.86821	6.59872	0	2.91227
NRAMP	Os03g0208500	6.95078	6.12422	10.2586	4.42559	6.38526	3.72356	9.42091	0.729444	6.48298	6.65062	6.43613	0	4.04471
NRAMP	Os06g0676000	8.05582	7.32103	14.4416	8.74517	5.61853	6.94369	13.3389	3.76283	6.99487	6.41496	11.9556	0	7.84862
NRAMP	Os07g0257200	2.36551	6.69042	2.86506	4.09592	0	2.82924	0	0	0	0	0	0	0
NRAMP	Os07g0258400	3.83448	4.19692	5.10037	6.16972	8.1545	9.36763	6.95478	7.51021	4.04264	1.01257	8.39232	0	1.71164
OPT	Os02g0633300	0	3.46728	7.94006	3.58256	3.60624	0	6.89524	3.6837	3.10545	1.46736	0	0	1.77372
OPT	Os02g0649900	3.25157	5.41718	0	2.43055	0	0	0	6.50351	4.94845	1.27858	0	8.24143	5.68958
OPT	Os03g0751100	2.99289	1.20914	10.5765	0	7.25945	4.27202	10.2965	1.21195	2.70929	1.46736	10.9887	2.18253	0.263275
OPT	Os04g0390500	8.09395	6.17493	6.02362	6.93664	6.95458	7.57213	0.751464	4.18428	9.00516	8.6077	4.43696	7.32589	7.9388
OPT	Os04g0524900	3.86707	4.24175	1.47491	6.4121	4.88986	0	0	7.16942	4.58195	0	0	0	6.00143
OPT	Os04g0542800	5.23074	4.44791	10.5297	3.66789	2.53116	6.71149	9.16692	0	0.757023	4.64184	8.42375	0	0
OPT	Os06g0125400	4.66543	4.74068	4.79575	6.83794	5.23017	0	0	8.14287	7.55228	2.82883	0	9.837	7.58223
Proline rich	Os04g0401000	0	2.00054	3.59056	0	1.19661	8.10748	4.12722	2.40966	3.45943	6.98982	0	0	0
Proline rich	Os07g0606900	9.49072	8.84753	5.26504	5.44095	9.47228	8.65857	5.15401	4.10127	5.90841	6.45286	6.89603	4.15862	6.0054
ZIP	Os01g0192000	7.16155	8.10381	8.05709	4.42559	8.75956	8.49705	7.75756	4.72129	7.97823	6.43396	4.53232	5.49969	8.50951
ZIP	Os04g0613000	0	4.56834	1.91124	8.1982	0	0	0	0	3.29846	0	0	0	0.924075
ZIP	Os08g0207500	5.41235	3.07447	7.82265	2.61424	0.170352	0	9.21323	2.40966	6.12412	5.252	7.63517	2.18253	6.0335
ZIP	Os05g0138300	7.5628	7.32107	9.76796	8.75489	8.53216	9.94281	10.7785	8.3672	10.9501	9.68159	9.73302	9.28147	10.6568
ZIP	Os03g0667300	0	0	0	0	4.06235	0	0	0	0	0	0	0	0
ZIP	Os06g0566300	4.02391	3.46271	0.809826	3.05624	7.37275	0	4.30743	4.25841	7.16829	5.03914	0	3.93876	7.84967
ZIP	Os06g0700700	2.12675	1.2037	3.2393	7.40344	6.82799	0	4.1235	4.64723	7.2125	0.421318	1.98258	5.92136	6.93093
ZIP	Os08g0467400	6.86406	6.7161	9.59544	8.20897	7.45535	4.97865	9.56234	7.3403	8.72769	8.31334	5.54689	5.51808	8.58459
