# Supplementary material for: Genome Wide Analysis of the Transcriptional Profiles in Different Regions of the Developing Rice Grains
Source: Rice (N Y). 2020 Sep 7;13:62. doi: 10.1186/s12284-020-00421-4 (PMC7477059; doi:10.1186/s12284-020-00421-4)
Supplement: Supplementary file 14 — Additional file 14: Table S8. Number of total counts and uniquely mapping rate in each sample. [file 12284_2020_421_MOESM14_ESM.xlsx]

## Sheet: Sheet1
Supplementary Table 8 Number of total counts and uniquely mapping rate in each sample
Name	Total_Read_Count	Condition	Uniquely_mapping_rate	Unique_mapped_count	Note
16DAF_MM04_AL	33191748	AL_16DAF	0.860831	28572489	k
16DAF_MM17_AL	41163787	AL_16DAF	0.665775	27405840	k
16DAF_MM18_AL	35826699	AL_16DAF	0.683202	24476890	k
4DAF_MM05_CC	25693475	CC_04DAF	0.249447	6409160	k
4DAF_MM06_CC	7487916	CC_04DAF	0.0892891	668589	e
4DAF_MM13_CC	18547324	CC_04DAF	0.274679	5094556	k
8DAF_MM20_CC	26460094	CC_08DAF	0.0347772	920209	e
8DAF_MM21_CC	22367906	CC_08DAF	0.0584588	1307600	k
8DAF_MM22_CC	36584	CC_08DAF	0.0596982	2184	e
16DAF_MM04_CC	9824	CC_16DAF	0.0224959	221	e
16DAF_MM17_CC	25735676	CC_16DAF	0.435834	11216470	k
16DAF_MM18_CC	14356704	CC_16DAF	0.103555	1486705	k
04DAF_MM05_EN	97341	EN_04DAF	0.624454	60785	e
04DAF_MM06_EN	282100	EN_04DAF	0.807905	227910	e
04DAF_MM13_EN	13467734	EN_04DAF	0.889534	11980012	k
08DAF_MM20_EN	17989735	EN_08DAF	0.727945	13095541	k
08DAF_MM21_EN	88107	EN_08DAF	0.736968	64932	e
08DAF_MM22_EN	3775385	EN_08DAF	0.620255	2341702	k
16DAF_MM04_EN	10267725	EN_16DAF	0.333324	3422484	e
16DAF_MM17_EN	31259520	EN_16DAF	0.615065	19226628	k
16DAF_MM18_EN	11443791	EN_16DAF	0.611654	6999642	k
4DAF_MM05_NE	13767354	NE_04DAF	0.31753	4371547	k
4DAF_MM06_NE	18091896	NE_04DAF	0.216696	3920438	k
4DAF_MM13_NE	26540181	NE_04DAF	0.216989	5758934	k
8DAF_MM20_NE	21090365	NE_08DAF	0.761961	16070044	k
8DAF_MM21_NE	25298738	NE_08DAF	0.341885	8649249	k
8DAF_MM22_NE	23669321	NE_08DAF	0.352727	8348813	k
16DAF_MM04_NE	20140019	NE_16DAF	0.656608	13224100	k
16DAF_MM17_NE	21891847	NE_16DAF	0.628296	13754562	k
16DAF_MM18_NE	104703749	NE_16DAF	0.844474	88419619	k
4DAF_MM05_OVT	14602807	OVT_04DAF	0.439678	6420536	k
4DAF_MM06_OVT	13369791	OVT_04DAF	0.520009	6952410	k
4DAF_MM13_OVT	23878862	OVT_04DAF	0.171403	4092908	k
8DAF_MM20_OVT	29951860	OVT_08DAF	0.0144417	432555	e
8DAF_MM21_OVT	21316414	OVT_08DAF	0.191622	4084696	k
8DAF_MM22_OVT	19597311	OVT_08DAF	0.463552	9084372	k
16DAF_MM04_OVT	20886218	OVT_16DAF	0.388622	8116851	k
16DAF_MM17_OVT	20577568	OVT_16DAF	0.129013	2654777	e
16DAF_MM18_OVT	8179822	OVT_16DAF	0.090599	741084	e
# of samples: 39; kept for analysis (k): 28; excluded (e): 11
